# Supplementary material for: 2,7-Dimeth­oxy-1-(2-naphtho­yl)naph­thalene
Source: Acta Crystallogr Sect E Struct Rep Online. 2012 Jul 28;68(Pt 8):o2595. doi: 10.1107/S1600536812033545 (PMC3415031; doi:10.1107/S1600536812033545)
Supplement: Supplementary file 1 [file e-68-o2595-sup1.cif]

##############################################################################
#                                                                            #
# This CIF contains the data in a paper accepted for publication in          #
# Acta Crystallographica Section E. It conforms to the requirements of       #
# Notes for Authors for Acta Crystallographica Section E, and has been       #
# peer reviewed under the auspices of the IUCr Commission on Journals.       #
#                                                                            #
# Full details of the Crystallographic Information File format               #
# are given in the paper "The Crystallographic Information File (CIF):       #
# a New Standard Archive File for Crystallography" by S. R. Hall, F. H.      #
# Allen and I. D. Brown [Acta Cryst. (1991), A47, 655-685].                  #
#                                                                            #
# The current version of the core CIF dictionary is obtainable from          #
# ftp://ftp.iucr.org/pub/cif_core.dic.                                       #
#                                                                            #
# Software is freely available for graphical display of the structure(s)     #
# in this CIF. For information consult the CIF software page                 #
# http://www.iucr.org/resources/cif/software.                                #
#                                                                            #
# This file may be used for bona fide research purposes within the           #
# scientific community so long as proper attribution is given to the journal # 
# article from which it was obtained.                                        #
#                                                                            #
##############################################################################
data_I
_audit_creation_method     SHELXL-97
_chemical_name_systematic
;
2,7-Dimethoxy-1-(2-naphthoyl)naphthalene
;
_chemical_name_common     ?
_chemical_formula_moiety     'C23 H18 O3'
_chemical_formula_sum     'C23 H18 O3'
_chemical_formula_iupac     'C23 H18 O3'
_chemical_formula_weight     342.37
_chemical_melting_point_gt     413.0
_chemical_melting_point_lt     414.5
_symmetry_cell_setting     monoclinic
_symmetry_space_group_name_H-M     'P 21/n'
_symmetry_space_group_name_Hall     '-P 2yn'
loop_
    _symmetry_equiv_pos_site_id
    _symmetry_equiv_pos_as_xyz
    1 '+X,+Y,+Z'
    2 '1/2-X,1/2+Y,1/2-Z'
    3 '-X,-Y,-Z'
    4 '1/2+X,1/2-Y,1/2+Z'
_cell_length_a     11.2483(3)
_cell_length_b     12.2309(3)
_cell_length_c     12.7494(3)
_cell_angle_alpha     90.00
_cell_angle_beta     91.9360(10)
_cell_angle_gamma     90.00
_cell_volume     1753.01(7)
_cell_formula_units_Z     4
_cell_measurement_reflns_used     19666
_cell_measurement_theta_min     3.5
_cell_measurement_theta_max     68.2
_cell_measurement_temperature     193(2)
_exptl_crystal_description     'block'
_exptl_crystal_colour     'colorless'
_exptl_crystal_size_max     0.60
_exptl_crystal_size_mid     0.20
_exptl_crystal_size_min     0.20
_exptl_crystal_density_diffrn     1.297
_exptl_crystal_density_method     'not measured'
_exptl_crystal_F_000     720
_exptl_absorpt_coefficient_mu     0.683
_exptl_absorpt_correction_type     numerical
_exptl_absorpt_process_details     '(NUMABS; Higashi, 1999)'
_exptl_absorpt_correction_T_min     0.6849
_exptl_absorpt_correction_T_max     0.8756
_diffrn_ambient_temperature     193(2)
_diffrn_radiation_type     CuK\a
_diffrn_radiation_wavelength     1.54187
_diffrn_radiation_source     'rotating anode'
_diffrn_radiation_monochromator     graphite
_diffrn_measurement_device_type     'Rigaku R-AXIS RAPID'
_diffrn_measurement_method     \w
_diffrn_detector_area_resol_mean     10.00
_diffrn_reflns_number     27593
_diffrn_reflns_av_R_equivalents     0.0345
_diffrn_reflns_av_sigmaI/netI     0.0230
_diffrn_reflns_theta_min     5.01
_diffrn_reflns_theta_max     68.22
_diffrn_reflns_theta_full     68.22
_diffrn_measured_fraction_theta_max     0.992
_diffrn_measured_fraction_theta_full     0.992
_diffrn_reflns_limit_h_min     -13
_diffrn_reflns_limit_h_max     13
_diffrn_reflns_limit_k_min     -14
_diffrn_reflns_limit_k_max     14
_diffrn_reflns_limit_l_min     -14
_diffrn_reflns_limit_l_max     15
_refine_special_details
;
Refinement of <i>F</i>^2^ against ALL reflections. The weighted <i>R</i>-factor
<i>wR</i> and goodness of fit <i>S</i> are based on <i>F</i>^2^, conventional
<i>R</i>-factors <i>R</i> are based on <i>F</i>, with <i>F</i> set to zero for
negative <i>F</i>^2^. The threshold expression of <i>F</i>^2^ >
\s(<i>F</i>^2^) is used only for calculating <i>R</i>-factors(gt) <i>etc</i>.
and is not relevant to the choice of reflections for refinement.
<i>R</i>-factors based on <i>F</i>^2^ are statistically about twice as large
as those based on <i>F</i>, and <i>R</i>- factors based on ALL data will be
even larger.
;
_reflns_number_total     3178
_reflns_number_gt     2457
_reflns_threshold_expression     I>2sigma(I)
_refine_ls_structure_factor_coef     Fsqd
_refine_ls_matrix_type     full
_refine_ls_R_factor_all     0.0524
_refine_ls_R_factor_gt     0.0428
_refine_ls_wR_factor_gt     0.1156
_refine_ls_wR_factor_ref     0.1260
_refine_ls_goodness_of_fit_ref     1.067
_refine_ls_restrained_S_all     1.067
_refine_ls_number_reflns     3178
_refine_ls_number_parameters     238
_refine_ls_number_restraints     0
_refine_ls_hydrogen_treatment     constr
_refine_ls_weighting_scheme     calc
_refine_ls_weighting_details
         'calc w=1/[\s^2^(Fo^2^)+(0.0802P)^2^+0.0000P] where P=(Fo^2^+2Fc^2^)/3'
_atom_sites_solution_hydrogens     geom
_atom_sites_solution_primary     direct
_atom_sites_solution_secondary     difmap
_refine_ls_shift/su_max     0.000
_refine_ls_shift/su_mean     0.000
_refine_diff_density_max     0.197
_refine_diff_density_min     -0.144
_refine_ls_extinction_method     'SHELXL97 (Sheldrick, 1997)'
_refine_ls_extinction_coef     0.0072(7)
_refine_ls_extinction_expression
                                  'Fc^*^=kFc[1+0.001xFc^2^\l^3^/sin(2\q)]^-1/4^'
loop_
    _atom_type_symbol
    _atom_type_description
    _atom_type_scat_dispersion_real
    _atom_type_scat_dispersion_imag
    _atom_type_scat_source
    'C' 'C' 0.0181 0.0091
                         'International Tables Vol C Tables 4.2.6.8 and 6.1.1.4'
    'H' 'H' 0.0000 0.0000
                         'International Tables Vol C Tables 4.2.6.8 and 6.1.1.4'
    'O' 'O' 0.0492 0.0322
                         'International Tables Vol C Tables 4.2.6.8 and 6.1.1.4'
_computing_data_collection     'PROCESS-AUTO (Rigaku, 1998)'
_computing_cell_refinement     'PROCESS-AUTO (Rigaku, 1998)'
_computing_data_reduction     'CrystalStructure (Rigaku/MSC, 2004)'
_computing_structure_solution     'SIR2004 (Burla <i>et al.</i>, 2005)'
_computing_structure_refinement     'SHELXL97 (Sheldrick, 2008)'
_computing_molecular_graphics     'ORTEPIII (Burnett & Johnson, 1996)'
_computing_publication_material     'SHELXL97 (Sheldrick, 2008)'
loop_
    _atom_site_type_symbol
    _atom_site_label
    _atom_site_fract_x
    _atom_site_fract_y
    _atom_site_fract_z
    _atom_site_U_iso_or_equiv
    _atom_site_adp_type
    _atom_site_calc_flag
    _atom_site_refinement_flags
    _atom_site_occupancy
    _atom_site_symmetry_multiplicity
    _atom_site_disorder_assembly
    _atom_site_disorder_group
    O O1 0.57798(9) 1.01436(8) 0.35896(8) 0.0637(3) Uani d . 1 1 . .
    O O2 0.54637(10) 0.73226(8) 0.39846(9) 0.0686(3) Uani d . 1 1 . .
    O O3 0.65809(9) 1.09739(8) -0.03426(8) 0.0623(3) Uani d . 1 1 . .
    C C1 0.58205(11) 0.85111(10) 0.26051(11) 0.0469(3) Uani d . 1 1 . .
    C C2 0.59439(12) 0.74753(11) 0.30201(12) 0.0549(4) Uani d . 1 1 . .
    C C3 0.65526(13) 0.66529(12) 0.24865(14) 0.0614(4) Uani d . 1 1 . .
    H H3 0.6652 0.5949 0.2791 0.074 Uiso calc R 1 1 . .
    C C4 0.70002(12) 0.68740(12) 0.15252(14) 0.0600(4) Uani d . 1 1 . .
    H H4 0.7400 0.6312 0.1163 0.072 Uiso calc R 1 1 . .
    C C5 0.68833(11) 0.79121(11) 0.10605(12) 0.0521(4) Uani d . 1 1 . .
    C C6 0.73236(13) 0.81473(13) 0.00565(13) 0.0599(4) Uani d . 1 1 . .
    H H6 0.7718 0.7590 -0.0317 0.072 Uiso calc R 1 1 . .
    C C7 0.71939(13) 0.91483(13) -0.03809(13) 0.0617(4) Uani d . 1 1 . .
    H H7 0.7483 0.9284 -0.1060 0.074 Uiso calc R 1 1 . .
    C C8 0.66278(12) 0.99956(11) 0.01716(12) 0.0522(4) Uani d . 1 1 . .
    C C9 0.61945(11) 0.98103(11) 0.11472(11) 0.0469(3) Uani d . 1 1 . .
    H H9 0.5824 1.0387 0.1514 0.056 Uiso calc R 1 1 . .
    C C10 0.62990(11) 0.87576(10) 0.16099(11) 0.0461(3) Uani d . 1 1 . .
    C C11 0.52073(12) 0.93829(10) 0.32143(10) 0.0475(3) Uani d . 1 1 . .
    C C12 0.38946(11) 0.93372(10) 0.33175(10) 0.0451(3) Uani d . 1 1 . .
    C C13 0.32116(12) 0.86080(10) 0.27471(10) 0.0474(3) Uani d . 1 1 . .
    H H13 0.3589 0.8086 0.2318 0.057 Uiso calc R 1 1 . .
    C C14 0.19544(12) 0.86165(11) 0.27837(11) 0.0501(4) Uani d . 1 1 . .
    C C15 0.12365(14) 0.78729(13) 0.21902(13) 0.0640(4) Uani d . 1 1 . .
    H H15 0.1602 0.7347 0.1757 0.077 Uiso calc R 1 1 . .
    C C16 0.00259(15) 0.79033(15) 0.22335(15) 0.0744(5) Uani d . 1 1 . .
    H H16 -0.0445 0.7398 0.1835 0.089 Uiso calc R 1 1 . .
    C C17 -0.05224(15) 0.86780(15) 0.28653(15) 0.0754(5) Uani d . 1 1 . .
    H H17 -0.1366 0.8704 0.2882 0.091 Uiso calc R 1 1 . .
    C C18 0.01400(14) 0.93934(13) 0.34559(15) 0.0689(5) Uani d . 1 1 . .
    H H18 -0.0246 0.9908 0.3887 0.083 Uiso calc R 1 1 . .
    C C19 0.14025(12) 0.93802(11) 0.34363(12) 0.0539(4) Uani d . 1 1 . .
    C C20 0.21309(14) 1.01101(11) 0.40415(12) 0.0596(4) Uani d . 1 1 . .
    H H20 0.1771 1.0618 0.4497 0.071 Uiso calc R 1 1 . .
    C C21 0.33359(13) 1.00932(10) 0.39785(11) 0.0539(4) Uani d . 1 1 . .
    H H21 0.3806 1.0594 0.4383 0.065 Uiso calc R 1 1 . .
    C C22 0.53909(15) 0.62372(14) 0.43784(16) 0.0768(5) Uani d . 1 1 . .
    H H22A 0.4942 0.6238 0.5024 0.092 Uiso calc R 1 1 . .
    H H22B 0.6194 0.5956 0.4529 0.092 Uiso calc R 1 1 . .
    H H22C 0.4986 0.5771 0.3853 0.092 Uiso calc R 1 1 . .
    C C23 0.60777(14) 1.18752(12) 0.01878(13) 0.0630(4) Uani d . 1 1 . .
    H H23A 0.6071 1.2518 -0.0271 0.076 Uiso calc R 1 1 . .
    H H23B 0.6554 1.2032 0.0828 0.076 Uiso calc R 1 1 . .
    H H23C 0.5262 1.1697 0.0373 0.076 Uiso calc R 1 1 . .
loop_
    _atom_site_aniso_label
    _atom_site_aniso_U_11
    _atom_site_aniso_U_22
    _atom_site_aniso_U_33
    _atom_site_aniso_U_12
    _atom_site_aniso_U_13
    _atom_site_aniso_U_23
    O1 0.0661(7) 0.0625(6) 0.0624(7) -0.0174(5) 0.0026(5) -0.0102(5)
    O2 0.0813(7) 0.0587(6) 0.0657(8) 0.0023(5) 0.0033(6) 0.0205(5)
    O3 0.0723(7) 0.0621(6) 0.0529(7) -0.0069(5) 0.0077(5) 0.0067(5)
    C1 0.0420(7) 0.0463(7) 0.0520(8) -0.0019(5) -0.0043(6) 0.0017(6)
    C2 0.0496(8) 0.0526(8) 0.0618(10) -0.0033(6) -0.0071(7) 0.0077(7)
    C3 0.0512(8) 0.0457(8) 0.0864(12) 0.0036(6) -0.0109(8) 0.0049(8)
    C4 0.0464(8) 0.0503(8) 0.0826(12) 0.0051(6) -0.0065(8) -0.0095(8)
    C5 0.0396(7) 0.0525(8) 0.0638(10) -0.0007(6) -0.0039(6) -0.0090(7)
    C6 0.0500(8) 0.0650(9) 0.0650(11) -0.0008(6) 0.0069(7) -0.0196(8)
    C7 0.0572(9) 0.0729(10) 0.0554(10) -0.0071(7) 0.0090(7) -0.0105(8)
    C8 0.0488(7) 0.0554(8) 0.0524(9) -0.0073(6) 0.0010(6) -0.0007(7)
    C9 0.0446(7) 0.0483(7) 0.0478(8) -0.0017(5) 0.0007(6) -0.0023(6)
    C10 0.0376(6) 0.0486(7) 0.0516(8) -0.0021(5) -0.0038(6) -0.0031(6)
    C11 0.0561(8) 0.0465(7) 0.0396(8) -0.0056(6) -0.0024(6) 0.0046(6)
    C12 0.0531(7) 0.0418(7) 0.0405(8) -0.0005(5) 0.0011(6) 0.0063(6)
    C13 0.0540(8) 0.0441(7) 0.0444(8) 0.0008(6) 0.0038(6) 0.0027(6)
    C14 0.0515(8) 0.0496(7) 0.0491(8) -0.0004(6) 0.0002(6) 0.0092(6)
    C15 0.0572(9) 0.0636(9) 0.0710(11) -0.0059(7) -0.0031(8) -0.0011(8)
    C16 0.0567(9) 0.0765(11) 0.0892(13) -0.0107(8) -0.0086(9) 0.0097(10)
    C17 0.0506(9) 0.0790(11) 0.0964(14) 0.0009(8) -0.0017(9) 0.0259(11)
    C18 0.0591(9) 0.0680(10) 0.0802(12) 0.0134(8) 0.0125(8) 0.0169(9)
    C19 0.0561(8) 0.0493(8) 0.0566(9) 0.0057(6) 0.0055(7) 0.0125(7)
    C20 0.0692(10) 0.0500(8) 0.0602(10) 0.0099(7) 0.0124(8) -0.0014(7)
    C21 0.0672(9) 0.0435(7) 0.0511(9) -0.0003(6) 0.0027(7) 0.0006(6)
    C22 0.0661(10) 0.0666(10) 0.0976(14) -0.0009(8) 0.0030(9) 0.0336(10)
    C23 0.0707(10) 0.0544(8) 0.0638(10) -0.0056(7) -0.0012(8) 0.0080(7)
_geom_special_details
;
All e.s.d.'s (except the e.s.d. in the dihedral angle between two l.s. planes)
are estimated using the full covariance matrix. The cell e.s.d.'s are taken
into account individually in the estimation of e.s.d.'s in distances, angles
and torsion angles; correlations between e.s.d.'s in cell parameters are only
used when they are defined by crystal symmetry. An approximate (isotropic)
treatment of cell e.s.d.'s is used for estimating e.s.d.'s involving l.s.
planes.
;
loop_
    _geom_bond_atom_site_label_1
    _geom_bond_atom_site_label_2
    _geom_bond_site_symmetry_2
    _geom_bond_distance
    _geom_bond_publ_flag
    O1 C11 . 1.2200(15) ?
    O2 C2 . 1.3724(18) ?
    O2 C22 . 1.4227(18) ?
    O3 C8 . 1.3645(16) ?
    O3 C23 . 1.4209(18) ?
    C1 C2 . 1.3781(18) ?
    C1 C10 . 1.4271(19) ?
    C1 C11 . 1.5008(18) ?
    C2 C3 . 1.405(2) ?
    C3 C4 . 1.368(2) ?
    C3 H3 . 0.9500 ?
    C4 C5 . 1.405(2) ?
    C4 H4 . 0.9500 ?
    C5 C6 . 1.418(2) ?
    C5 C10 . 1.4224(18) ?
    C6 C7 . 1.351(2) ?
    C6 H6 . 0.9500 ?
    C7 C8 . 1.416(2) ?
    C7 H7 . 0.9500 ?
    C8 C9 . 1.3699(19) ?
    C9 C10 . 1.4195(18) ?
    C9 H9 . 0.9500 ?
    C11 C12 . 1.4879(17) ?
    C12 C13 . 1.3699(18) ?
    C12 C21 . 1.4128(18) ?
    C13 C14 . 1.4165(19) ?
    C13 H13 . 0.9500 ?
    C14 C19 . 1.4090(19) ?
    C14 C15 . 1.418(2) ?
    C15 C16 . 1.365(2) ?
    C15 H15 . 0.9500 ?
    C16 C17 . 1.400(2) ?
    C16 H16 . 0.9500 ?
    C17 C18 . 1.360(2) ?
    C17 H17 . 0.9500 ?
    C18 C19 . 1.421(2) ?
    C18 H18 . 0.9500 ?
    C19 C20 . 1.422(2) ?
    C20 C21 . 1.361(2) ?
    C20 H20 . 0.9500 ?
    C21 H21 . 0.9500 ?
    C22 H22A . 0.9800 ?
    C22 H22B . 0.9800 ?
    C22 H22C . 0.9800 ?
    C23 H23A . 0.9800 ?
    C23 H23B . 0.9800 ?
    C23 H23C . 0.9800 ?
loop_
    _geom_angle_atom_site_label_1
    _geom_angle_atom_site_label_2
    _geom_angle_atom_site_label_3
    _geom_angle_site_symmetry_1
    _geom_angle_site_symmetry_3
    _geom_angle
    _geom_angle_publ_flag
    C2 O2 C22 . . 118.18(13) ?
    C8 O3 C23 . . 117.46(11) ?
    C2 C1 C10 . . 119.96(13) ?
    C2 C1 C11 . . 119.77(13) ?
    C10 C1 C11 . . 120.25(11) ?
    O2 C2 C1 . . 115.56(13) ?
    O2 C2 C3 . . 123.32(13) ?
    C1 C2 C3 . . 121.10(14) ?
    C4 C3 C2 . . 119.50(14) ?
    C4 C3 H3 . . 120.2 ?
    C2 C3 H3 . . 120.2 ?
    C3 C4 C5 . . 121.62(14) ?
    C3 C4 H4 . . 119.2 ?
    C5 C4 H4 . . 119.2 ?
    C4 C5 C6 . . 122.24(13) ?
    C4 C5 C10 . . 119.17(14) ?
    C6 C5 C10 . . 118.59(13) ?
    C7 C6 C5 . . 121.36(14) ?
    C7 C6 H6 . . 119.3 ?
    C5 C6 H6 . . 119.3 ?
    C6 C7 C8 . . 120.12(15) ?
    C6 C7 H7 . . 119.9 ?
    C8 C7 H7 . . 119.9 ?
    O3 C8 C9 . . 124.89(13) ?
    O3 C8 C7 . . 114.42(13) ?
    C9 C8 C7 . . 120.68(13) ?
    C8 C9 C10 . . 120.02(12) ?
    C8 C9 H9 . . 120.0 ?
    C10 C9 H9 . . 120.0 ?
    C9 C10 C5 . . 119.21(13) ?
    C9 C10 C1 . . 122.19(12) ?
    C5 C10 C1 . . 118.60(12) ?
    O1 C11 C12 . . 120.41(12) ?
    O1 C11 C1 . . 119.94(12) ?
    C12 C11 C1 . . 119.59(11) ?
    C13 C12 C21 . . 119.34(12) ?
    C13 C12 C11 . . 121.20(12) ?
    C21 C12 C11 . . 119.40(12) ?
    C12 C13 C14 . . 121.36(12) ?
    C12 C13 H13 . . 119.3 ?
    C14 C13 H13 . . 119.3 ?
    C19 C14 C13 . . 118.98(13) ?
    C19 C14 C15 . . 119.08(14) ?
    C13 C14 C15 . . 121.93(13) ?
    C16 C15 C14 . . 120.79(16) ?
    C16 C15 H15 . . 119.6 ?
    C14 C15 H15 . . 119.6 ?
    C15 C16 C17 . . 120.06(16) ?
    C15 C16 H16 . . 120.0 ?
    C17 C16 H16 . . 120.0 ?
    C18 C17 C16 . . 120.67(16) ?
    C18 C17 H17 . . 119.7 ?
    C16 C17 H17 . . 119.7 ?
    C17 C18 C19 . . 120.80(16) ?
    C17 C18 H18 . . 119.6 ?
    C19 C18 H18 . . 119.6 ?
    C14 C19 C18 . . 118.57(14) ?
    C14 C19 C20 . . 118.65(13) ?
    C18 C19 C20 . . 122.77(14) ?
    C21 C20 C19 . . 121.03(14) ?
    C21 C20 H20 . . 119.5 ?
    C19 C20 H20 . . 119.5 ?
    C20 C21 C12 . . 120.61(14) ?
    C20 C21 H21 . . 119.7 ?
    C12 C21 H21 . . 119.7 ?
    O2 C22 H22A . . 109.5 ?
    O2 C22 H22B . . 109.5 ?
    H22A C22 H22B . . 109.5 ?
    O2 C22 H22C . . 109.5 ?
    H22A C22 H22C . . 109.5 ?
    H22B C22 H22C . . 109.5 ?
    O3 C23 H23A . . 109.5 ?
    O3 C23 H23B . . 109.5 ?
    H23A C23 H23B . . 109.5 ?
    O3 C23 H23C . . 109.5 ?
    H23A C23 H23C . . 109.5 ?
    H23B C23 H23C . . 109.5 ?
loop_
    _geom_torsion_atom_site_label_1
    _geom_torsion_atom_site_label_2
    _geom_torsion_atom_site_label_3
    _geom_torsion_atom_site_label_4
    _geom_torsion_site_symmetry_1
    _geom_torsion_site_symmetry_2
    _geom_torsion_site_symmetry_3
    _geom_torsion_site_symmetry_4
    _geom_torsion
    _geom_torsion_publ_flag
    C22 O2 C2 C1 . . . . 170.08(12) ?
    C22 O2 C2 C3 . . . . -11.5(2) ?
    C10 C1 C2 O2 . . . . 179.41(11) ?
    C11 C1 C2 O2 . . . . 0.83(18) ?
    C10 C1 C2 C3 . . . . 1.0(2) ?
    C11 C1 C2 C3 . . . . -177.59(12) ?
    O2 C2 C3 C4 . . . . 179.77(13) ?
    C1 C2 C3 C4 . . . . -1.9(2) ?
    C2 C3 C4 C5 . . . . 1.0(2) ?
    C3 C4 C5 C6 . . . . -178.83(13) ?
    C3 C4 C5 C10 . . . . 0.8(2) ?
    C4 C5 C6 C7 . . . . 179.45(13) ?
    C10 C5 C6 C7 . . . . -0.2(2) ?
    C5 C6 C7 C8 . . . . 1.2(2) ?
    C23 O3 C8 C9 . . . . 2.04(19) ?
    C23 O3 C8 C7 . . . . -176.96(12) ?
    C6 C7 C8 O3 . . . . 178.34(13) ?
    C6 C7 C8 C9 . . . . -0.7(2) ?
    O3 C8 C9 C10 . . . . -179.62(12) ?
    C7 C8 C9 C10 . . . . -0.68(19) ?
    C8 C9 C10 C5 . . . . 1.59(18) ?
    C8 C9 C10 C1 . . . . -177.45(11) ?
    C4 C5 C10 C9 . . . . 179.17(12) ?
    C6 C5 C10 C9 . . . . -1.15(18) ?
    C4 C5 C10 C1 . . . . -1.76(18) ?
    C6 C5 C10 C1 . . . . 177.93(12) ?
    C2 C1 C10 C9 . . . . 179.90(12) ?
    C11 C1 C10 C9 . . . . -1.53(19) ?
    C2 C1 C10 C5 . . . . 0.86(18) ?
    C11 C1 C10 C5 . . . . 179.43(11) ?
    C2 C1 C11 O1 . . . . 110.03(15) ?
    C10 C1 C11 O1 . . . . -68.54(17) ?
    C2 C1 C11 C12 . . . . -72.56(16) ?
    C10 C1 C11 C12 . . . . 108.87(14) ?
    O1 C11 C12 C13 . . . . 167.99(12) ?
    C1 C11 C12 C13 . . . . -9.41(18) ?
    O1 C11 C12 C21 . . . . -9.02(18) ?
    C1 C11 C12 C21 . . . . 173.58(12) ?
    C21 C12 C13 C14 . . . . 1.80(19) ?
    C11 C12 C13 C14 . . . . -175.22(11) ?
    C12 C13 C14 C19 . . . . -1.14(19) ?
    C12 C13 C14 C15 . . . . 179.42(13) ?
    C19 C14 C15 C16 . . . . 1.0(2) ?
    C13 C14 C15 C16 . . . . -179.52(14) ?
    C14 C15 C16 C17 . . . . 0.3(3) ?
    C15 C16 C17 C18 . . . . -1.2(3) ?
    C16 C17 C18 C19 . . . . 0.7(2) ?
    C13 C14 C19 C18 . . . . 179.07(13) ?
    C15 C14 C19 C18 . . . . -1.5(2) ?
    C13 C14 C19 C20 . . . . -0.49(19) ?
    C15 C14 C19 C20 . . . . 178.97(13) ?
    C17 C18 C19 C14 . . . . 0.6(2) ?
    C17 C18 C19 C20 . . . . -179.86(14) ?
    C14 C19 C20 C21 . . . . 1.5(2) ?
    C18 C19 C20 C21 . . . . -178.07(14) ?
    C19 C20 C21 C12 . . . . -0.8(2) ?
    C13 C12 C21 C20 . . . . -0.8(2) ?
    C11 C12 C21 C20 . . . . 176.26(13) ?
loop_
    _geom_hbond_atom_site_label_D
    _geom_hbond_atom_site_label_H
    _geom_hbond_atom_site_label_A
    _geom_hbond_site_symmetry_A
    _geom_hbond_distance_DH
    _geom_hbond_distance_HA
    _geom_hbond_distance_DA
    _geom_hbond_angle_DHA
    C4 H4 O1 2_645 0.95 2.51 3.2804(17) 138
data_global
_journal_date_recd_electronic     2012-07-20
_journal_date_accepted     2012-07-25
_journal_name_full     'Acta Crystallographica, Section E'
_journal_year     2012
_journal_volume     68
_journal_issue      8
_journal_page_first     o2595
_journal_page_last     o2595
_journal_paper_category     QO
_journal_paper_doi     10.1107/S1600536812033545
_journal_coeditor_code     LH5502
_publ_contact_author_name     'Akiko Okamoto'
_publ_contact_author_address
;
Department of Organic and Polymer Materials Chemistry
Tokyo University of Agriculture & Technology
2-24-16 Naka-machi
Koganei
Tokyo 184-8588
Japan
;
_publ_contact_author_email     'aokamoto@cc.tuat.ac.jp'
_publ_contact_author_fax     '+81-42-388-7291'
_publ_contact_author_phone     '+81-42-388-7601'
_publ_section_title
;
2,7-Dimethoxy-1-(2-naphthoyl)naphthalene
;
loop_
    _publ_author_name
    _publ_author_footnote
    _publ_author_address
    'Tsumuki, Takehiro' .
;
Department of Organic and Polymer Materials Chemistry
Tokyo University of Agriculture & Technology
2-24-16 Naka-machi
Koganei
Tokyo 184-8588
Japan
;
    'Isogai, Atsumi' .
;
Department of Organic and Polymer Materials Chemistry
Tokyo University of Agriculture & Technology
2-24-16 Naka-machi
Koganei
Tokyo 184-8588
Japan
;
    'Nagasawa, Atsushi' .
;
Department of Organic and Polymer Materials Chemistry
Tokyo University of Agriculture & Technology
2-24-16 Naka-machi
Koganei
Tokyo 184-8588
Japan
;
    'Okamoto, Akiko' .
;
Department of Organic and Polymer Materials Chemistry
Tokyo University of Agriculture & Technology
2-24-16 Naka-machi
Koganei
Tokyo 184-8588
Japan
;
    'Yonezawa, Noriyuki' .
;
Department of Organic and Polymer Materials Chemistry
Tokyo University of Agriculture & Technology
2-24-16 Naka-machi
Koganei
Tokyo 184-8588
Japan
;
