# Supplementary material for: 2,7-Dimeth­oxy-1-(2-naphtho­yl)naph­thalene
Source: Acta Crystallogr Sect E Struct Rep Online. 2012 Jul 28;68(Pt 8):o2595. doi: 10.1107/S1600536812033545 (PMC3415031; doi:10.1107/S1600536812033545)
Supplement: Supplementary file 2 [file e-68-o2595-Isup2.hkl]

#
# h,k,l, Fc-squared, Fo-squared, sigma(Fo-squared) and status flag
#
data_I
_shelx_title '  yonelab_10102803_'
_shelx_refln_list_code          4
_shelx_F_calc_maximum      204.09
_exptl_crystal_F_000       720.00
_reflns_d_resolution_high  0.8302
 
loop_
 _symmetry_equiv_pos_as_xyz
 'x, y, z'
 '-x+1/2, y+1/2, -z+1/2'
 '-x, -y, -z'
 'x-1/2, -y-1/2, z-1/2'
 
_cell_length_a    11.2483
_cell_length_b    12.2309
_cell_length_c    12.7494
_cell_angle_alpha  90.000
_cell_angle_beta   91.936
_cell_angle_gamma  90.000
 
_shelx_F_squared_multiplier     1.000
 
loop_
 _refln_index_h
 _refln_index_k
 _refln_index_l
 _refln_F_squared_calc
 _refln_F_squared_meas
 _refln_F_squared_sigma
 _refln_observed_status
   2   0   0        6.24        4.29      1.31 o
   4   0   0     2658.78     2542.77     26.13 o
   6   0   0      866.73     1013.83     18.81 o
   8   0   0        0.14        0.63      0.77 o
  10   0   0       42.03       27.75      3.77 o
  12   0   0        3.79        3.29      1.77 o
   1   1   0     3046.86     2865.21     18.30 o
   2   1   0     7525.42     7543.84     63.63 o
   3   1   0     5878.84     5658.91     45.08 o
   4   1   0       84.97       87.42      1.48 o
   5   1   0     1716.60     1731.46     12.84 o
   6   1   0      630.50      633.97      8.75 o
   7   1   0        2.96        1.78      0.51 o
   8   1   0       33.54       39.64      2.00 o
   9   1   0        0.06        0.72      1.20 o
  10   1   0       69.30       62.52      3.71 o
  11   1   0       33.17       31.03      3.95 o
  12   1   0        3.15        2.88      1.27 o
  13   1   0        5.38        6.49      2.11 o
   0   2   0      202.68      221.18      3.47 o
   1   2   0     2962.92     2592.17     19.52 o
   2   2   0       89.65       72.42      2.19 o
   3   2   0      546.38      507.86      4.11 o
   4   2   0      346.38      366.82      3.14 o
   5   2   0     1955.32     1984.76     14.42 o
   6   2   0      148.84      145.06      1.64 o
   7   2   0      416.46      415.58      3.63 o
   8   2   0       35.86       36.94      1.82 o
   9   2   0        0.02       -0.49      1.20 o
  10   2   0       34.44       33.18      2.24 o
  11   2   0        3.88        2.43      1.21 o
  12   2   0        1.58        2.04      1.27 o
  13   2   0        9.95        8.27      1.61 o
   1   3   0     4103.37     3650.83     26.46 o
   2   3   0      974.81      921.98      6.72 o
   3   3   0       26.29       20.46      0.97 o
   4   3   0       13.20       14.76      0.84 o
   5   3   0        0.23        1.03      0.40 o
   6   3   0       14.83       14.70      0.79 o
   7   3   0       49.51       47.83      1.37 o
   8   3   0       14.35       12.01      1.34 o
   9   3   0      106.45      109.47      2.88 o
  10   3   0      161.34      172.96      4.22 o
  11   3   0        0.29        0.68      1.24 o
  12   3   0        3.04        1.33      1.05 o
  13   3   0        4.68        2.65      1.13 o
   0   4   0      404.08      415.43      5.31 o
   1   4   0      274.51      263.06      2.46 o
   2   4   0      328.06      333.98      2.75 o
   3   4   0       50.76       57.22      1.16 o
   4   4   0       54.91       50.22      1.09 o
   5   4   0        2.51        2.02      0.55 o
   6   4   0      130.03      123.60      1.66 o
   7   4   0       33.21       29.59      1.37 o
   8   4   0        8.79        6.82      1.27 o
   9   4   0        0.36        0.94      0.84 o
  10   4   0       50.25       51.58      2.94 o
  11   4   0       64.55       69.35      2.74 o
  12   4   0       14.20       12.35      2.09 o
  13   4   0        2.99        1.49      1.03 o
   1   5   0      113.28      108.94      1.46 o
   2   5   0       82.02       65.81      1.25 o
   3   5   0        1.31        2.48      0.50 o
   4   5   0      149.57      139.97      1.53 o
   5   5   0      248.04      227.62      2.23 o
   6   5   0       10.56       10.90      0.92 o
   7   5   0       40.22       38.97      1.93 o
   8   5   0      185.25      186.61      3.72 o
   9   5   0       86.82       89.54      2.56 o
  10   5   0       25.81       26.07      1.77 o
  11   5   0       18.15       18.07      2.71 o
  12   5   0       18.90       14.99      2.45 o
   0   6   0      310.04      320.87      4.53 o
   1   6   0       35.30       31.89      0.92 o
   2   6   0     1007.53     1083.03      7.92 o
   3   6   0     2431.32     2575.83     19.26 o
   4   6   0      144.97      128.06      1.86 o
   5   6   0       43.99       38.30      0.95 o
   6   6   0        0.86        0.18      0.62 o
   7   6   0      288.85      286.17      5.16 o
   8   6   0      165.82      163.44      3.53 o
   9   6   0       23.89       20.20      1.62 o
  10   6   0        0.13        1.15      0.79 o
  11   6   0        0.01       -0.23      0.75 o
  12   6   0       12.84       11.72      3.57 o
   1   7   0      556.64      563.72      4.78 o
   2   7   0        1.49        4.38      0.62 o
   3   7   0        3.38        5.43      0.71 o
   4   7   0      880.32      935.27      9.37 o
   5   7   0      284.13      284.61      5.48 o
   6   7   0        0.14       -0.03      0.74 o
   7   7   0      227.92      241.87      7.62 o
   8   7   0       93.04       92.22      2.66 o
   9   7   0        4.08        4.26      1.19 o
  10   7   0        3.05        1.86      0.94 o
  11   7   0       10.09        6.40      2.19 o
   0   8   0      247.05      233.50      3.43 o
   1   8   0       10.99       14.08      0.86 o
   2   8   0        9.51        6.00      0.64 o
   3   8   0      370.28      376.08      4.63 o
   4   8   0      169.94      155.11      2.79 o
   5   8   0        0.28        1.59      1.15 o
   6   8   0       19.99       22.83      2.49 o
   7   8   0       62.37       60.52      2.89 o
   8   8   0      216.57      242.08      4.67 o
   9   8   0       32.27       32.15      2.16 o
  10   8   0       34.12       35.50      2.17 o
  11   8   0        0.83        0.51      1.15 o
   1   9   0        8.65       10.10      1.68 o
   2   9   0      156.11      149.86      3.65 o
   3   9   0      875.17      875.35     11.99 o
   4   9   0      128.42      124.61      2.98 o
   5   9   0        5.74        4.87      1.36 o
   6   9   0      286.79      298.31      6.13 o
   7   9   0      120.93      121.99      3.85 o
   8   9   0        2.01        3.88      1.09 o
   9   9   0       77.70       75.14      3.36 o
  10   9   0        0.04       -0.38      1.01 o
   0  10   0       37.76       28.84      3.25 o
   1  10   0       81.21       74.05      3.20 o
   2  10   0      288.01      293.47     12.72 o
   3  10   0       16.32       15.93      1.76 o
   4  10   0        2.18        2.19      1.29 o
   5  10   0      351.79      375.84      7.66 o
   6  10   0       19.53       20.64      2.47 o
   7  10   0       35.81       36.66      2.69 o
   8  10   0        0.44        0.38      0.81 o
   9  10   0        1.41        0.72      0.93 o
   1  11   0      160.29      164.74      4.23 o
   2  11   0        6.06        7.78      1.62 o
   3  11   0        2.52        1.38      1.12 o
   4  11   0       59.99       63.08      3.52 o
   5  11   0        1.54        2.06      1.42 o
   6  11   0       22.20       24.42      2.34 o
   7  11   0        1.74        2.37      1.35 o
   8  11   0        0.63        0.41      0.86 o
   9  11   0        1.55        1.34      1.26 o
   0  12   0       16.82       18.81      2.46 o
   1  12   0       67.83       70.59      3.02 o
   2  12   0       28.04       26.87      1.81 o
   3  12   0       13.35       14.51      1.67 o
   4  12   0       25.02       27.07      2.84 o
   5  12   0       20.73       23.77      2.24 o
   6  12   0        5.13        6.71      1.50 o
   7  12   0        0.71        0.25      0.77 o
   1  13   0        1.19       -0.41      0.75 o
   2  13   0        3.39        4.45      1.12 o
   3  13   0        0.67        0.58      0.96 o
   4  13   0        0.62        1.05      1.14 o
   5  13   0        1.60        2.15      1.29 o
   6  13   0        8.24        8.00      1.53 o
   0  14   0      136.86      148.79     11.78 o
   1  14   0       12.37        7.69      1.62 o
   2  14   0        0.03       -1.26      1.26 o
   3  14   0        5.00        6.22      1.40 o
   4  14   0        1.33        1.47      1.12 o
 -13   0   1        0.10        0.47      2.46 o
 -11   0   1       93.08       86.62      8.62 o
  -9   0   1       49.39       52.79      5.59 o
  -7   0   1       45.65       48.94      1.52 o
  -5   0   1     6392.14     6688.79     73.98 o
  -3   0   1      982.05      841.55      9.06 o
  -1   0   1      499.77      440.67      4.53 o
   1   0   1        0.04        4.59      0.78 o
   3   0   1    41651.41    52058.38   1842.86 o
   5   0   1      237.09      217.93      5.00 o
   7   0   1       12.68       16.89      2.95 o
   9   0   1      287.97      268.50     21.24 o
  11   0   1        0.01       -1.46      2.74 o
  13   0   1        2.77        5.08      2.75 o
 -13   1   1        1.25        0.08      0.72 o
 -12   1   1        0.16       -0.16      0.91 o
 -11   1   1        5.68       11.83      2.53 o
 -10   1   1        0.11       -1.09      1.54 o
  -9   1   1        0.57       -1.36      1.36 o
  -8   1   1        1.57        1.23      1.16 o
  -7   1   1       19.68       18.98      0.69 o
  -6   1   1       13.85       13.79      0.73 o
  -5   1   1       45.24       57.64      1.34 o
  -4   1   1       92.65       87.20      1.57 o
  -3   1   1     1108.46      953.73      7.13 o
  -2   1   1        3.21        3.98      1.02 o
  -1   1   1       68.58       73.30      1.36 o
   0   1   1      565.02      417.87      2.67 o
   1   1   1     3252.40     2990.67     21.12 o
   2   1   1     2375.09     2219.11     18.47 o
   3   1   1    14981.54    16376.20    165.54 o
   4   1   1     1374.85     1352.63      9.65 o
   5   1   1      110.17      123.60      2.27 o
   6   1   1       98.76       73.08      1.42 o
   7   1   1      315.46      337.67      5.14 o
   8   1   1      224.59      224.80      3.59 o
   9   1   1      157.01      149.66      9.26 o
  10   1   1      172.87      163.78      4.68 o
  11   1   1       50.34       41.45      2.73 o
  12   1   1        9.73       13.77      3.13 o
  13   1   1        5.75        5.37      2.05 o
 -13   2   1        0.11       -0.51      0.96 o
 -12   2   1        1.99        2.39      1.26 o
 -11   2   1       32.34       26.44      2.20 o
 -10   2   1        0.03        0.31      0.97 o
  -9   2   1       10.70       11.84      1.98 o
  -8   2   1      184.75      192.27      3.85 o
  -7   2   1        0.09        0.36      0.36 o
  -6   2   1       48.73       35.33      0.92 o
  -5   2   1      104.26      101.46      1.54 o
  -4   2   1      994.06     1024.24      6.87 o
  -3   2   1      122.81      126.88      1.84 o
  -2   2   1      914.43      759.68      6.10 o
  -1   2   1      766.87      620.09      6.14 o
   0   2   1    13310.77    14964.88    143.71 o
   1   2   1     4359.00     4071.21     32.95 o
   2   2   1      862.12      777.71      6.25 o
   3   2   1       47.71       42.37      1.26 o
   4   2   1       59.60       74.13      1.41 o
   5   2   1       78.77       72.60      1.37 o
   6   2   1      638.66      675.57      5.42 o
   7   2   1      398.84      406.63      4.18 o
   8   2   1       18.42       17.61      1.38 o
   9   2   1       48.53       46.38      2.33 o
  10   2   1      155.38      148.05      3.80 o
  11   2   1       40.98       45.16      6.69 o
  12   2   1       14.32       12.63      2.26 o
  13   2   1        6.27        4.49      1.40 o
 -13   3   1        2.34        1.24      0.96 o
 -12   3   1        3.94        3.22      1.16 o
 -11   3   1       26.62       28.99      2.41 o
 -10   3   1        0.18        0.81      1.02 o
  -9   3   1       39.59       37.29      2.38 o
  -8   3   1       34.20       32.83      1.45 o
  -7   3   1     1338.49     1396.09     13.76 o
  -6   3   1      528.29      528.00      4.34 o
  -5   3   1      294.63      313.88      2.80 o
  -4   3   1       22.58       27.70      1.07 o
  -3   3   1      843.31      850.45      5.57 o
  -2   3   1      304.82      263.50      2.82 o
  -1   3   1        0.25        2.79      0.89 o
   0   3   1     8831.74     8812.02     79.55 o
   1   3   1      139.05      122.93      2.13 o
   2   3   1     1382.42     1257.73      9.23 o
   3   3   1      493.90      491.23      4.03 o
   4   3   1      157.59      143.58      1.88 o
   5   3   1       13.09        8.42      0.58 o
   6   3   1       76.84       80.58      1.33 o
   7   3   1       15.48       17.91      0.99 o
   8   3   1      163.23      168.98      3.66 o
   9   3   1       91.69       86.96      2.77 o
  10   3   1        0.01        0.61      0.77 o
  11   3   1       10.84        9.19      1.63 o
  12   3   1        7.32        6.31      1.70 o
  13   3   1        7.40        7.52      1.67 o
 -13   4   1        2.05        2.96      1.83 o
 -12   4   1       20.86       22.27      1.67 o
 -11   4   1       17.57       20.07      1.78 o
 -10   4   1       14.24       16.60      1.94 o
  -9   4   1      121.66      115.75      3.33 o
  -8   4   1      677.63      709.49      8.35 o
  -7   4   1       12.06       13.65      1.06 o
  -6   4   1      321.10      332.08      3.07 o
  -5   4   1      190.77      198.59      2.13 o
  -4   4   1      182.74      197.02      2.14 o
  -3   4   1        2.88        2.95      0.57 o
  -2   4   1       80.60       72.27      1.38 o
  -1   4   1      123.97      111.97      1.83 o
   0   4   1      326.21      296.28      4.02 o
   1   4   1      604.03      570.07      4.35 o
   2   4   1      130.35      122.10      1.66 o
   3   4   1       21.86       22.56      0.98 o
   4   4   1        1.13        1.35      0.46 o
   5   4   1       13.64       15.10      0.65 o
   6   4   1       28.95       26.31      0.98 o
   7   4   1        0.79        0.91      0.48 o
   8   4   1       39.69       44.57      2.39 o
   9   4   1      272.34      293.89      4.87 o
  10   4   1        3.45        3.83      0.99 o
  11   4   1        3.39        2.99      1.07 o
  12   4   1        2.01        2.09      1.26 o
 -12   5   1        4.82        3.80      1.04 o
 -11   5   1        2.86        3.17      1.05 o
 -10   5   1        1.35        2.27      1.17 o
  -9   5   1       23.10       21.79      1.58 o
  -8   5   1        0.37        0.34      0.70 o
  -7   5   1       65.35       53.28      1.88 o
  -6   5   1       35.03       31.37      0.97 o
  -5   5   1        0.01        0.70      0.42 o
  -4   5   1       43.80       39.09      0.93 o
  -3   5   1      128.43      130.45      1.61 o
  -2   5   1      901.38      946.73      6.87 o
  -1   5   1       10.77        9.58      0.83 o
   0   5   1       11.92        9.12      0.99 o
   1   5   1      110.33      107.98      1.74 o
   2   5   1       69.23       69.50      1.24 o
   3   5   1      883.89      926.89      6.75 o
   4   5   1      286.69      296.13      2.63 o
   5   5   1       13.75       11.74      0.80 o
   6   5   1        0.24        0.63      0.50 o
   7   5   1      259.37      242.41      4.38 o
   8   5   1      251.49      246.80      5.02 o
   9   5   1       42.23       41.53      1.89 o
  10   5   1        4.51        5.25      1.06 o
  11   5   1        3.18        2.78      0.82 o
  12   5   1        0.08        0.04      0.78 o
 -12   6   1        0.79        0.53      1.08 o
 -11   6   1       12.87       10.73      1.37 o
 -10   6   1       36.66       33.84      1.81 o
  -9   6   1       66.65       70.98      2.32 o
  -8   6   1      704.28      773.98     10.10 o
  -7   6   1      182.81      186.25      4.21 o
  -6   6   1       48.78       44.70      1.80 o
  -5   6   1      108.72      105.25      1.79 o
  -4   6   1      169.13      174.11      1.92 o
  -3   6   1      493.11      512.40      4.27 o
  -2   6   1      208.48      212.20      2.31 o
  -1   6   1      875.28      948.89      7.11 o
   0   6   1      132.54      151.08      1.93 o
   1   6   1        1.46        1.78      0.56 o
   2   6   1      369.36      379.91      3.44 o
   3   6   1      165.61      165.96      1.89 o
   4   6   1        4.89        6.31      0.57 o
   5   6   1       47.72       43.08      1.31 o
   6   6   1      205.65      203.00      3.00 o
   7   6   1       26.13       22.83      1.44 o
   8   6   1      217.96      217.63      4.53 o
   9   6   1       12.57       14.90      1.38 o
  10   6   1        0.13        0.73      0.80 o
  11   6   1        0.36        0.21      0.69 o
  12   6   1        0.05        0.87      1.79 o
 -11   7   1        1.84        1.77      1.09 o
 -10   7   1       13.98       11.98      1.32 o
  -9   7   1        0.32        0.26      0.60 o
  -8   7   1       69.71       72.11      2.59 o
  -7   7   1       72.25       70.98      2.71 o
  -6   7   1       13.31       14.82      1.55 o
  -5   7   1       34.51       34.23      1.68 o
  -4   7   1        2.50        1.67      0.73 o
  -3   7   1      333.41      322.54      3.18 o
  -2   7   1      389.54      442.25      3.98 o
  -1   7   1      683.94      783.38      6.34 o
   0   7   1      327.85      334.07      3.27 o
   1   7   1       10.07       11.14      0.77 o
   2   7   1      147.63      130.37      1.82 o
   3   7   1        0.25       -0.04      0.30 o
   4   7   1      325.59      319.35      5.88 o
   5   7   1      238.05      228.25      4.41 o
   6   7   1       68.22       72.68      6.13 o
   7   7   1       32.15       29.37      1.96 o
   8   7   1      903.27      971.73     18.73 o
   9   7   1        3.82        4.13      1.46 o
  10   7   1        2.42        2.08      1.18 o
  11   7   1        2.93        3.20      1.38 o
 -11   8   1        1.96        1.63      1.98 o
 -10   8   1        3.82        4.58      1.32 o
  -9   8   1       38.19       38.84      2.03 o
  -8   8   1       33.19       31.85      1.94 o
  -7   8   1       77.03       69.62      2.49 o
  -6   8   1        0.00        0.17      0.76 o
  -5   8   1        1.08        1.26      0.96 o
  -4   8   1       21.51       21.11      1.54 o
  -3   8   1     1021.44     1087.45     10.81 o
  -2   8   1        0.02        0.80      0.79 o
  -1   8   1      144.03      138.87      2.18 o
   0   8   1        6.14        6.41      0.80 o
   1   8   1      229.72      232.44      3.08 o
   2   8   1       26.25       23.38      1.22 o
   3   8   1     1414.68     1448.35     24.74 o
   4   8   1        4.64        3.90      1.29 o
   5   8   1       81.28       91.37      3.66 o
   6   8   1      195.79      192.10      5.46 o
   7   8   1      648.72      702.38     10.56 o
   8   8   1       29.33       29.73      1.83 o
   9   8   1       30.77       27.94      2.43 o
  10   8   1        0.57       -0.39      1.19 o
  11   8   1        0.40        0.07      1.26 o
 -10   9   1        2.78        2.96      1.18 o
  -9   9   1       15.22       14.12      1.57 o
  -8   9   1       13.91       13.06      1.62 o
  -7   9   1       92.87      100.10      3.48 o
  -6   9   1        2.23        1.99      1.40 o
  -5   9   1        2.89        2.36      1.14 o
  -4   9   1      224.70      226.96      4.62 o
  -3   9   1      132.34      112.47      3.12 o
  -2   9   1      244.96      251.76      4.26 o
  -1   9   1      174.76      170.42      4.90 o
   0   9   1      438.88      450.31      5.92 o
   1   9   1        0.44        0.98      0.72 o
   2   9   1        0.32        0.29      0.57 o
   3   9   1      131.91      121.48      3.32 o
   4   9   1       22.28       15.55      2.15 o
   5   9   1      408.47      429.44      6.97 o
   6   9   1      361.43      384.10      7.62 o
   7   9   1        8.71        9.07      1.49 o
   8   9   1       69.86       71.25      3.04 o
   9   9   1       46.19       36.25      3.54 o
  10   9   1        6.98        5.86      1.81 o
  -9  10   1        0.03       -0.45      0.81 o
  -8  10   1       21.78       16.07      2.05 o
  -7  10   1        0.21        0.37      1.10 o
  -6  10   1       20.45       21.69      2.57 o
  -5  10   1        0.18        0.53      1.16 o
  -4  10   1      163.66      165.95      4.77 o
  -3  10   1      374.02      364.92      6.30 o
  -2  10   1      637.90      646.23     10.37 o
  -1  10   1      135.65      144.54      3.92 o
   0  10   1       21.96       22.13      1.92 o
   1  10   1       38.15       31.61      2.23 o
   2  10   1        2.59        2.36      1.20 o
   3  10   1        8.68        7.76      1.50 o
   4  10   1        1.81        2.33      1.05 o
   5  10   1       79.17       77.62      2.90 o
   6  10   1       54.63       56.33      2.66 o
   7  10   1       40.03       40.54      2.43 o
   8  10   1        3.44        3.68      1.18 o
   9  10   1       10.60        7.64      1.35 o
  -8  11   1        6.92        7.70      1.57 o
  -7  11   1        2.09        2.43      1.35 o
  -6  11   1        3.21        3.60      1.53 o
  -5  11   1       19.37       23.86      2.33 o
  -4  11   1       18.25       29.80      3.85 o
  -3  11   1       26.54       27.49      2.30 o
  -2  11   1      110.63      103.22      3.28 o
  -1  11   1       90.66       91.04      2.97 o
   0  11   1       22.21       20.22      2.49 o
   1  11   1      144.03      153.34      5.05 o
   2  11   1        0.16       -0.11      0.75 o
   3  11   1        4.12        3.65      1.17 o
   4  11   1       90.45       96.45      3.54 o
   5  11   1       73.52       79.39      3.58 o
   6  11   1        0.03        0.55      1.02 o
   7  11   1        1.32        1.00      1.05 o
   8  11   1       23.87       25.59      3.30 o
  -7  12   1        0.51        1.11      1.19 o
  -6  12   1       15.38       17.66      2.03 o
  -5  12   1        4.19        4.67      1.79 o
  -4  12   1        0.69        1.02      1.21 o
  -3  12   1       13.38       15.67      1.95 o
  -2  12   1       12.98       12.76      1.53 o
  -1  12   1        2.00        2.48      1.36 o
   0  12   1      385.11      416.39     10.12 o
   1  12   1        4.63        4.96      1.30 o
   2  12   1        6.80        9.50      1.47 o
   3  12   1        9.85       10.31      1.67 o
   4  12   1        0.95        0.40      1.07 o
   5  12   1       30.53       32.08      2.36 o
   6  12   1        0.61        0.76      0.95 o
   7  12   1        2.11        2.68      1.19 o
  -6  13   1       24.89       26.32      1.97 o
  -5  13   1       30.01       32.57      2.10 o
  -4  13   1       16.19       14.44      1.56 o
  -3  13   1        5.94        7.61      1.44 o
  -2  13   1        1.98        2.30      1.19 o
  -1  13   1       50.09       51.34      3.80 o
   0  13   1       20.45       22.19      1.73 o
   1  13   1        9.34       11.02      1.47 o
   2  13   1        2.71        3.66      0.99 o
   3  13   1        4.49        4.34      1.30 o
   4  13   1        2.03        3.16      1.39 o
   5  13   1       34.46       39.58      2.25 o
   6  13   1        3.99        2.73      1.26 o
  -4  14   1        1.63        1.98      1.07 o
  -3  14   1        0.05        0.21      0.88 o
  -2  14   1        5.72        7.18      1.24 o
  -1  14   1       80.72       84.21      3.85 o
   0  14   1      115.45      137.59      6.17 o
   1  14   1       33.61       34.88      2.54 o
   2  14   1        0.19       -0.46      1.09 o
   3  14   1        0.04       -0.35      0.99 o
   4  14   1        9.86       12.18      1.81 o
 -12   0   2       14.66        9.79      2.13 o
 -10   0   2      142.50      137.16      5.94 o
  -8   0   2        7.00        5.96      1.33 o
  -6   0   2     1776.28     1899.70     20.82 o
  -4   0   2      978.55      880.44      8.82 o
  -2   0   2     2638.56     2386.86     26.53 o
   0   0   2     3175.31     2882.28     32.87 o
   2   0   2     6979.71     6727.74     96.64 o
   4   0   2     6799.34     6820.62     80.43 o
   6   0   2      859.58      908.53     20.61 o
   8   0   2       25.30       24.48      1.79 o
  10   0   2      107.84      110.80      9.44 o
  12   0   2       39.55       43.18      4.94 o
 -13   1   2        4.37        5.00      1.40 o
 -12   1   2        7.27        6.78      1.49 o
 -11   1   2       12.42       13.31      1.67 o
 -10   1   2        9.03       40.04     12.24 o
  -9   1   2       28.14       24.81      2.18 o
  -8   1   2        2.02        7.63      2.76 o
  -7   1   2       77.14       69.45      1.33 o
  -6   1   2      322.75      307.54      2.86 o
  -5   1   2      281.34      277.45      2.48 o
  -4   1   2      356.20      361.05      3.10 o
  -3   1   2     1840.13     1626.56     11.63 o
  -2   1   2       10.79       11.50      1.45 o
  -1   1   2     6618.89     6292.58     57.20 o
   0   1   2      677.69      543.94      4.58 o
   1   1   2     1746.46     1485.30     13.12 o
   2   1   2    16403.90    18446.61    218.12 o
   3   1   2     4559.82     4275.94     37.52 o
   4   1   2       58.72       46.34      1.44 o
   5   1   2     3418.22     3556.72     33.01 o
   6   1   2     2087.91     2159.46     21.62 o
   7   1   2      152.45      158.22      2.96 o
   8   1   2       13.01       10.76      1.13 o
   9   1   2      206.72      193.34      5.15 o
  10   1   2       41.71       52.08      6.09 o
  11   1   2      107.58      124.37      6.70 o
  12   1   2       28.11       26.65      2.93 o
  13   1   2       16.16       19.25      2.70 o
 -13   2   2        0.92        1.09      1.14 o
 -12   2   2       10.07       10.72      1.56 o
 -11   2   2       80.42       66.58      5.02 o
 -10   2   2        0.65        0.89      1.17 o
  -9   2   2        7.61        6.52      1.81 o
  -8   2   2        5.73        5.06      1.17 o
  -7   2   2      156.10      154.34      1.76 o
  -6   2   2        1.08        3.64      0.54 o
  -5   2   2      160.20      178.76      1.89 o
  -4   2   2       37.89       41.76      1.01 o
  -3   2   2     3813.05     3488.23     26.43 o
  -2   2   2      713.99      670.91      5.92 o
  -1   2   2       19.03       19.03      1.36 o
   0   2   2     2976.91     2583.05     21.71 o
   1   2   2     7435.33     7310.67     70.93 o
   2   2   2      182.39      178.08      2.81 o
   3   2   2     4639.19     4434.91     37.10 o
   4   2   2     2455.19     2436.26     20.06 o
   5   2   2      366.07      364.93      3.48 o
   6   2   2     1646.44     1766.48     14.36 o
   7   2   2      148.42      152.91      1.95 o
   8   2   2       62.66       60.53      2.15 o
   9   2   2      170.22      181.07      5.19 o
  10   2   2        1.70        1.24      1.07 o
  11   2   2        4.66        4.67      2.04 o
  12   2   2       16.78       18.10      2.31 o
  13   2   2        0.20        0.56      1.13 o
 -13   3   2        0.14        1.11      1.39 o
 -12   3   2        0.81        0.01      0.51 o
 -11   3   2       44.75       42.01      2.38 o
 -10   3   2       83.41       77.33      3.38 o
  -9   3   2       68.40       70.45      2.46 o
  -8   3   2       95.68      103.77      3.30 o
  -7   3   2        0.17       -0.06      0.39 o
  -6   3   2      166.72      190.15      2.00 o
  -5   3   2      852.60      942.25      7.00 o
  -4   3   2     1557.52     1580.13     11.26 o
  -3   3   2      147.84      120.67      1.82 o
  -2   3   2      236.96      209.54      2.42 o
  -1   3   2        7.15       12.51      0.88 o
   0   3   2     1708.78     1452.17     11.45 o
   1   3   2     2545.40     2264.09     17.21 o
   2   3   2      125.86      125.79      1.82 o
   3   3   2      738.12      677.30      5.18 o
   4   3   2       19.24       15.59      0.69 o
   5   3   2       71.27       62.28      1.32 o
   6   3   2      418.01      436.46      3.47 o
   7   3   2       46.97       44.82      1.36 o
   8   3   2      309.89      304.65      4.46 o
   9   3   2      207.14      221.61      5.02 o
  10   3   2       21.89       20.26      1.68 o
  11   3   2        1.32        1.19      1.16 o
  12   3   2       10.65        9.75      1.69 o
  13   3   2        6.31        5.19      1.51 o
 -12   4   2       13.71       11.77      1.54 o
 -11   4   2        8.16        7.98      1.49 o
 -10   4   2        5.90        6.50      1.41 o
  -9   4   2       26.62       26.29      1.83 o
  -8   4   2       44.15       40.72      2.17 o
  -7   4   2      555.34      557.27      9.82 o
  -6   4   2        0.23        1.58      0.50 o
  -5   4   2      231.78      251.98      2.54 o
  -4   4   2     1953.77     2059.62     15.05 o
  -3   4   2     1199.46     1234.57      9.66 o
  -2   4   2      937.28      961.42      7.09 o
  -1   4   2     1210.52     1195.91     10.30 o
   0   4   2     1096.75     1119.13      8.53 o
   1   4   2        0.05        1.85      0.58 o
   2   4   2      259.70      241.25      2.47 o
   3   4   2      152.51      165.26      1.88 o
   4   4   2      598.47      644.96      4.92 o
   5   4   2       93.27       84.03      1.38 o
   6   4   2      256.06      285.32      2.77 o
   7   4   2        1.50        1.18      0.82 o
   8   4   2      519.24      511.78      7.66 o
   9   4   2       27.68       26.07      2.01 o
  10   4   2        6.89        7.46      1.51 o
  11   4   2        1.31        2.63      0.98 o
  12   4   2        3.90        1.91      1.31 o
 -12   5   2        4.82        3.65      1.07 o
 -11   5   2        0.99        1.06      0.87 o
 -10   5   2        6.42        4.64      1.42 o
  -9   5   2       40.27       40.61      1.92 o
  -8   5   2       17.00       16.79      1.51 o
  -7   5   2      438.89      435.31      6.13 o
  -6   5   2       12.58       16.19      0.89 o
  -5   5   2       53.33       48.85      1.11 o
  -4   5   2        2.45        2.21      0.63 o
  -3   5   2      516.04      575.65      5.02 o
  -2   5   2      715.90      805.05      6.16 o
  -1   5   2     2193.39     2254.38     16.89 o
   0   5   2      687.52      781.89      6.38 o
   1   5   2       58.05       60.73      1.35 o
   2   5   2      158.58      139.34      1.68 o
   3   5   2      152.55      141.02      1.56 o
   4   5   2       57.27       44.71      0.89 o
   5   5   2        3.21        2.62      0.50 o
   6   5   2       75.70       67.75      1.51 o
   7   5   2        0.19        0.53      0.67 o
   8   5   2      353.65      381.01      7.89 o
   9   5   2       19.69       24.05      2.17 o
  10   5   2       22.49       19.27      1.53 o
  11   5   2       13.31       12.54      1.57 o
  12   5   2        0.02       -0.15      0.90 o
 -12   6   2        0.37       -0.19      0.71 o
 -11   6   2       22.03       23.18      1.84 o
 -10   6   2       24.19       24.58      2.00 o
  -9   6   2      171.21      181.90      3.86 o
  -8   6   2      606.33      634.37      8.71 o
  -7   6   2       14.03       14.79      1.37 o
  -6   6   2        1.85        1.75      0.87 o
  -5   6   2       10.82       10.19      0.95 o
  -4   6   2       40.57       34.83      0.99 o
  -3   6   2      325.21      392.04      3.21 o
  -2   6   2     1143.81     1262.91      8.83 o
  -1   6   2      351.14      394.17      3.55 o
   0   6   2       31.92       33.28      0.98 o
   1   6   2      378.37      422.55      3.78 o
   2   6   2      163.79      169.50      2.09 o
   3   6   2      359.61      389.23      3.33 o
   4   6   2       51.69       51.78      1.47 o
   5   6   2       17.58       15.06      1.12 o
   6   6   2       56.80       54.01      1.76 o
   7   6   2       55.09       56.24      2.01 o
   8   6   2        0.00       -0.13      0.70 o
   9   6   2        0.89        2.04      1.15 o
  10   6   2        0.06        0.33      0.96 o
  11   6   2        5.60        3.14      1.32 o
  12   6   2        2.48        1.83      1.76 o
 -11   7   2        0.67        0.83      0.67 o
 -10   7   2       11.39       10.27      1.11 o
  -9   7   2       21.21       20.75      1.51 o
  -8   7   2       60.37       61.79      2.19 o
  -7   7   2       31.92       32.45      1.77 o
  -6   7   2        8.69        8.57      1.29 o
  -5   7   2       57.91       53.70      1.58 o
  -4   7   2      149.03      139.10      2.22 o
  -3   7   2      289.88      301.94      4.19 o
  -2   7   2        0.49        1.16      0.59 o
  -1   7   2       27.06       33.75      1.21 o
   0   7   2      571.75      582.25      5.29 o
   1   7   2      378.22      414.53      3.91 o
   2   7   2        0.43        1.13      0.62 o
   3   7   2      429.48      435.88      4.21 o
   4   7   2        0.97        1.05      0.73 o
   5   7   2      110.05      112.57      3.16 o
   6   7   2      184.45      182.28      3.66 o
   7   7   2        1.64        1.59      1.06 o
   8   7   2      186.51      193.79      4.78 o
   9   7   2      133.69      138.51      4.80 o
  10   7   2        3.76        2.20      1.21 o
  11   7   2       20.28       24.19      2.30 o
 -11   8   2        2.43        1.32      1.86 o
 -10   8   2        0.77        0.69      0.75 o
  -9   8   2        7.31        7.69      1.25 o
  -8   8   2      363.27      401.62      8.36 o
  -7   8   2       65.92       67.72      2.63 o
  -6   8   2       20.81       20.63      1.95 o
  -5   8   2        4.51        5.38      1.46 o
  -4   8   2       20.27       22.34      1.64 o
  -3   8   2       32.69       28.17      1.86 o
  -2   8   2       31.27       28.50      1.50 o
  -1   8   2       67.79       76.51      2.46 o
   0   8   2        0.14        0.31      0.48 o
   1   8   2       85.12       81.74      1.85 o
   2   8   2      207.09      206.53      3.09 o
   3   8   2       40.54       37.91      1.70 o
   4   8   2       89.64       86.89      2.96 o
   5   8   2      396.25      410.48      7.93 o
   6   8   2      640.18      712.62      9.69 o
   7   8   2      151.84      145.57      3.98 o
   8   8   2       99.38      102.57      7.89 o
   9   8   2       17.74       20.49      2.91 o
  10   8   2       68.24       76.62      4.19 o
  11   8   2       16.29       13.25      2.18 o
 -10   9   2        0.03        0.63      0.92 o
  -9   9   2        2.01        2.08      1.08 o
  -8   9   2        1.32        0.94      0.97 o
  -7   9   2      153.44      168.44      3.80 o
  -6   9   2        7.87        7.96      1.69 o
  -5   9   2        1.59        1.63      1.11 o
  -4   9   2       87.84       88.76      2.96 o
  -3   9   2       65.10       69.25      3.14 o
  -2   9   2        6.59        6.40      1.19 o
  -1   9   2      210.51      200.06      3.90 o
   0   9   2        9.02       10.89      1.17 o
   1   9   2        4.00        5.74      1.03 o
   2   9   2       35.43       37.24      1.89 o
   3   9   2       18.23       21.06      1.81 o
   4   9   2       27.52       25.69      2.00 o
   5   9   2        8.08        7.78      1.47 o
   6   9   2       19.21       19.33      1.70 o
   7   9   2       43.01       41.62      2.46 o
   8   9   2      414.65      435.57     27.24 o
   9   9   2        0.57        0.34      0.99 o
  10   9   2       10.25       10.20      1.79 o
  -9  10   2       10.16        7.72      1.33 o
  -8  10   2        0.15        0.46      0.90 o
  -7  10   2       19.77       22.16      2.08 o
  -6  10   2       21.91       23.14      2.36 o
  -5  10   2        0.02        0.48      1.02 o
  -4  10   2      112.56      107.52      3.53 o
  -3  10   2       10.36       10.65      1.68 o
  -2  10   2        0.04        0.42      0.90 o
  -1  10   2      426.37      453.74      6.94 o
   0  10   2      923.44      972.91     15.10 o
   1  10   2      262.40      255.17      4.72 o
   2  10   2      280.65      268.32      4.23 o
   3  10   2       16.83       18.17      1.64 o
   4  10   2       27.98       27.74      2.37 o
   5  10   2       37.78       36.27      2.13 o
   6  10   2        0.06        0.18      0.71 o
   7  10   2        6.35        7.40      1.34 o
   8  10   2       65.05       61.92      3.73 o
   9  10   2       19.36       23.09      2.93 o
  -8  11   2        3.34        2.99      1.14 o
  -7  11   2        0.65        1.35      1.21 o
  -6  11   2        3.45        5.22      1.53 o
  -5  11   2        0.81        0.07      0.85 o
  -4  11   2       89.01       88.68      3.30 o
  -3  11   2      162.75      157.13      3.86 o
  -2  11   2       12.76       12.41      1.93 o
  -1  11   2        9.83        8.99      1.76 o
   0  11   2      885.72      927.80     15.16 o
   1  11   2      227.74      222.46      4.46 o
   2  11   2       10.08        9.45      1.28 o
   3  11   2       36.37       35.11      2.49 o
   4  11   2       15.50       17.56      1.59 o
   5  11   2       10.88       14.71      1.86 o
   6  11   2       19.96       17.38      1.51 o
   7  11   2       11.92       11.75      1.70 o
   8  11   2       28.13       23.96      3.22 o
  -7  12   2        7.82       10.20      1.65 o
  -6  12   2       16.41       19.92      2.16 o
  -5  12   2      245.41      277.94      8.02 o
  -4  12   2        5.90        6.08      1.48 o
  -3  12   2        0.10        0.35      0.93 o
  -2  12   2       94.34       90.98      3.22 o
  -1  12   2       41.70       41.78      2.44 o
   0  12   2       52.39       43.55      2.06 o
   1  12   2        0.19        0.66      0.92 o
   2  12   2        3.63        3.16      1.01 o
   3  12   2        7.13        9.41      1.50 o
   4  12   2        0.65        1.41      1.02 o
   5  12   2        9.49       12.32      1.72 o
   6  12   2       14.16       12.35      1.92 o
   7  12   2        3.65        3.83      1.40 o
  -6  13   2        0.77        1.60      1.23 o
  -5  13   2        2.39        4.56      1.35 o
  -4  13   2        6.44        7.53      1.39 o
  -3  13   2       11.54       10.10      1.56 o
  -2  13   2       21.57       21.44      2.09 o
  -1  13   2        2.85        4.51      1.29 o
   0  13   2      138.91      140.82      5.69 o
   1  13   2       28.34       23.48      1.80 o
   2  13   2        1.77        2.03      1.11 o
   3  13   2        1.57        2.06      1.00 o
   4  13   2        0.21        0.49      0.86 o
   5  13   2       10.77       10.06      1.63 o
   6  13   2        8.41        5.68      1.48 o
  -3  14   2        1.72        1.96      0.92 o
  -2  14   2        0.36        1.24      0.91 o
  -1  14   2        6.63        6.42      1.59 o
   0  14   2       60.76       67.49      3.00 o
   1  14   2       16.66       19.82      1.66 o
   2  14   2       13.95       18.16      2.21 o
   3  14   2        4.41        7.50      1.79 o
 -13   0   3       53.19       69.47      4.64 o
 -11   0   3      289.48      308.14     12.55 o
  -9   0   3        0.06       -0.80      1.01 o
  -7   0   3        0.54       -0.22      0.66 o
  -5   0   3      133.71      145.55      2.05 o
  -3   0   3       34.53       38.23      4.21 o
  -1   0   3     3603.92     3123.99     40.38 o
   1   0   3     3035.18     2639.45     32.45 o
   3   0   3     1030.81      926.22     10.19 o
   5   0   3      613.28      619.27      8.05 o
   7   0   3      184.37      177.37      3.81 o
   9   0   3       11.03        6.11      2.03 o
  11   0   3       14.07       19.63      3.81 o
  13   0   3       69.37       68.52      6.23 o
 -13   1   3       60.83       65.70      5.33 o
 -12   1   3       19.42       21.30      2.68 o
 -11   1   3        0.06       16.77      7.30 o
 -10   1   3        1.60        0.42      0.81 o
  -9   1   3       17.97       17.74      1.70 o
  -8   1   3       86.62       76.48      2.10 o
  -7   1   3       65.62       69.33      1.58 o
  -6   1   3       34.89       39.07      1.04 o
  -5   1   3       67.11       61.55      1.35 o
  -4   1   3       16.34       13.82      0.76 o
  -3   1   3      821.17      768.55      6.94 o
  -2   1   3      310.50      294.44      3.41 o
  -1   1   3     4455.15     4031.89     34.85 o
   0   1   3    24653.08    29289.40    383.13 o
   1   1   3      137.12      121.65      2.00 o
   2   1   3       77.52       85.56      1.58 o
   3   1   3      226.53      216.90      2.65 o
   4   1   3       20.55       22.20      1.14 o
   5   1   3     3395.48     3306.29     46.54 o
   6   1   3      353.25      371.49      4.12 o
   7   1   3       75.72       73.19      1.55 o
   8   1   3       16.63       18.90      1.80 o
   9   1   3       10.16       10.01      1.56 o
  10   1   3        1.20        0.36      0.99 o
  11   1   3       84.77       96.09      5.46 o
  12   1   3       24.60       25.39      2.75 o
  13   1   3       22.70       29.51      3.06 o
 -13   2   3        1.83        0.86      1.18 o
 -12   2   3        5.47        5.13      1.61 o
 -11   2   3        0.05       -1.17      1.17 o
 -10   2   3       90.04       76.32      4.75 o
  -9   2   3      204.20      210.78      4.47 o
  -8   2   3      231.26      238.14      3.96 o
  -7   2   3      854.26      874.52      7.92 o
  -6   2   3      288.68      309.83      2.68 o
  -5   2   3      261.91      279.46      2.77 o
  -4   2   3      113.80      103.17      1.66 o
  -3   2   3       27.56       27.11      1.02 o
  -2   2   3      209.14      193.84      2.51 o
  -1   2   3     4006.71     3547.50     30.09 o
   0   2   3     6623.29     6246.57     57.48 o
   1   2   3     1182.72     1124.45      9.76 o
   2   2   3     3253.12     3051.63     27.80 o
   3   2   3     1986.44     1935.58     18.11 o
   4   2   3     1145.30     1181.63     11.71 o
   5   2   3      322.29      323.10      3.15 o
   6   2   3     1811.18     1927.89     17.22 o
   7   2   3      128.32      133.54      2.22 o
   8   2   3       27.08       24.41      1.99 o
   9   2   3      113.85      117.03      4.02 o
  10   2   3        5.92        5.38      1.30 o
  11   2   3       73.58       67.58      3.11 o
  12   2   3        4.36        6.04      1.86 o
  13   2   3        2.42        0.60      1.13 o
 -13   3   3        0.33        0.78      1.16 o
 -12   3   3       14.77       18.58      2.02 o
 -11   3   3        3.45        3.90      1.27 o
 -10   3   3       13.45       12.25      1.60 o
  -9   3   3       36.31       34.59      2.23 o
  -8   3   3      134.84      136.91      3.17 o
  -7   3   3       44.38       41.30      1.32 o
  -6   3   3      268.14      273.59      2.50 o
  -5   3   3     1401.37     1548.05     10.99 o
  -4   3   3       77.87       78.16      1.63 o
  -3   3   3      807.36      896.93      6.99 o
  -2   3   3     1615.68     1572.50     12.58 o
  -1   3   3      679.32      637.12      5.19 o
   0   3   3       17.94       19.89      0.91 o
   1   3   3     4086.73     3778.21     33.52 o
   2   3   3      288.18      274.01      3.04 o
   3   3   3     1952.89     1971.25     16.04 o
   4   3   3     1574.93     1724.78     13.54 o
   5   3   3       99.90      110.22      2.32 o
   6   3   3       43.58       46.46      1.16 o
   7   3   3      152.32      166.19      2.49 o
   8   3   3      406.23      419.70      9.98 o
   9   3   3       89.34       84.37      3.00 o
  10   3   3       84.63       86.14      2.92 o
  11   3   3        1.90        0.38      0.88 o
  12   3   3       10.15        7.51      1.33 o
 -12   4   3        8.84        8.89      1.29 o
 -11   4   3       14.13       11.78      1.99 o
 -10   4   3        6.06        6.75      1.17 o
  -9   4   3        2.47        1.57      0.92 o
  -8   4   3       37.17       31.53      2.06 o
  -7   4   3       40.98       30.50      1.60 o
  -6   4   3        1.46        0.81      0.38 o
  -5   4   3       70.67       74.46      1.28 o
  -4   4   3      464.07      498.13      4.14 o
  -3   4   3     1996.12     2056.46     16.63 o
  -2   4   3      530.05      570.57      8.37 o
  -1   4   3     2444.19     2407.24     18.86 o
   0   4   3      512.23      487.35      5.25 o
   1   4   3     1651.73     1571.28     12.38 o
   2   4   3      805.75      794.02      6.78 o
   3   4   3     1130.01     1263.94      9.90 o
   4   4   3        5.02        4.82      0.63 o
   5   4   3      354.99      340.47      3.14 o
   6   4   3        0.22        0.64      0.41 o
   7   4   3       21.71       22.58      1.65 o
   8   4   3      274.91      276.78      5.10 o
   9   4   3       56.54       59.20      2.57 o
  10   4   3       53.73       54.24      3.28 o
  11   4   3       16.10       15.60      1.91 o
  12   4   3        3.08        3.68      1.38 o
 -12   5   3        7.44        8.40      1.72 o
 -11   5   3        4.20        4.39      1.59 o
 -10   5   3        0.75        1.06      0.81 o
  -9   5   3        1.19        1.05      0.90 o
  -8   5   3      108.32      109.94      2.99 o
  -7   5   3        9.84        8.42      1.02 o
  -6   5   3       47.45       40.72      1.13 o
  -5   5   3       15.78       19.12      0.86 o
  -4   5   3      282.52      306.37      3.20 o
  -3   5   3       10.00        7.80      0.80 o
  -2   5   3       52.15       55.27      1.12 o
  -1   5   3       31.21       37.16      0.99 o
   0   5   3       19.02       20.17      1.18 o
   1   5   3      335.43      390.11      3.92 o
   2   5   3     1529.14     1635.28     14.87 o
   3   5   3      312.08      311.02      4.27 o
   4   5   3       71.93       78.68      1.32 o
   5   5   3       10.81       12.03      0.67 o
   6   5   3      255.48      238.39      3.02 o
   7   5   3      110.28       96.39      2.90 o
   8   5   3        0.71        0.92      0.85 o
   9   5   3       25.87       26.04      2.63 o
  10   5   3        0.56       -0.50      0.95 o
  11   5   3       33.50       34.85      2.16 o
  12   5   3        1.47        1.59      2.00 o
 -12   6   3        5.30        4.85      1.95 o
 -11   6   3       17.65       17.14      2.01 o
 -10   6   3        4.29        5.19      1.30 o
  -9   6   3       46.14       41.36      1.95 o
  -8   6   3      465.60      485.68      7.07 o
  -7   6   3        7.74        8.46      1.05 o
  -6   6   3       13.59       15.99      1.19 o
  -5   6   3      114.05      112.88      1.84 o
  -4   6   3      226.03      246.30      3.03 o
  -3   6   3        1.54        1.64      0.68 o
  -2   6   3       91.15      111.40      1.90 o
  -1   6   3        2.49        2.70      0.56 o
   0   6   3       31.86       43.45      1.25 o
   1   6   3      148.82      179.68      2.28 o
   2   6   3       49.24       47.25      1.22 o
   3   6   3       25.71       23.87      0.87 o
   4   6   3      162.18      182.68      2.75 o
   5   6   3        3.30        2.67      0.72 o
   6   6   3        4.51        5.71      0.89 o
   7   6   3      106.68       97.60      3.09 o
   8   6   3        2.80        2.95      1.06 o
   9   6   3        4.84        4.01      1.78 o
  10   6   3       27.00       31.84      2.94 o
  11   6   3       17.03       16.46      2.34 o
 -11   7   3       27.53       26.81      4.07 o
 -10   7   3       12.97        8.78      1.13 o
  -9   7   3       12.38       11.79      1.41 o
  -8   7   3      195.80      198.00      4.23 o
  -7   7   3       53.41       49.24      2.14 o
  -6   7   3        0.10        0.30      0.88 o
  -5   7   3       38.50       37.61      1.83 o
  -4   7   3       19.44       19.51      1.41 o
  -3   7   3      153.15      147.02      2.44 o
  -2   7   3      115.42      105.96      2.26 o
  -1   7   3      237.03      230.34      2.83 o
   0   7   3        0.01        0.85      0.54 o
   1   7   3      599.47      611.15      5.04 o
   2   7   3      145.62      143.97      1.90 o
   3   7   3      270.26      281.44      3.85 o
   4   7   3        0.11        0.62      0.60 o
   5   7   3       37.84       31.38      1.66 o
   6   7   3        2.80        2.62      1.07 o
   7   7   3        4.28        3.78      1.34 o
   8   7   3      362.26      355.86     21.18 o
   9   7   3      261.80      330.89      9.22 o
  10   7   3       56.31       59.47      4.45 o
  11   7   3        0.54       -0.49      1.27 o
 -11   8   3       42.14       45.96      4.54 o
 -10   8   3        2.67        2.72      1.19 o
  -9   8   3       24.71       21.68      1.55 o
  -8   8   3       51.96       50.41      2.47 o
  -7   8   3       37.84       37.03      2.18 o
  -6   8   3        1.37        1.84      1.04 o
  -5   8   3       35.21       31.37      1.77 o
  -4   8   3       29.20       31.12      1.89 o
  -3   8   3       13.07       19.24      1.94 o
  -2   8   3       33.16       29.03      2.04 o
  -1   8   3        1.98        2.52      0.98 o
   0   8   3       13.51       12.62      0.99 o
   1   8   3        8.08        8.33      0.86 o
   2   8   3      360.98      385.65      6.75 o
   3   8   3      137.75      128.03      2.96 o
   4   8   3       10.90       10.15      1.38 o
   5   8   3        5.21        4.33      1.31 o
   6   8   3        0.65        1.49      1.13 o
   7   8   3       39.55       42.68      2.58 o
   8   8   3      281.73      337.10      8.87 o
   9   8   3      176.02      211.71      7.04 o
  10   8   3       14.29       22.01      4.96 o
 -10   9   3       28.54       27.97      4.14 o
  -9   9   3       59.46       61.26      4.00 o
  -8   9   3      432.27      486.09      7.48 o
  -7   9   3        3.64        5.74      1.26 o
  -6   9   3        0.17       -0.14      0.62 o
  -5   9   3       31.91       26.28      2.05 o
  -4   9   3        2.36        9.04      4.63 o
  -3   9   3        0.34       -0.39      1.42 o
  -2   9   3      189.49      192.30      4.05 o
  -1   9   3        5.68        4.36      1.09 o
   0   9   3      247.90      265.21      4.15 o
   1   9   3        1.41        2.14      0.89 o
   2   9   3       10.57       11.01      1.28 o
   3   9   3      135.54      137.46      3.35 o
   4   9   3        0.20        0.39      0.87 o
   5   9   3       13.73       12.02      1.53 o
   6   9   3       11.17       12.15      1.51 o
   7   9   3        8.14        9.42      1.31 o
   8   9   3        0.24        0.42      1.09 o
   9   9   3        2.48        2.42      1.17 o
  10   9   3        5.41        5.18      1.62 o
  -9  10   3        8.89        5.86      1.83 o
  -8  10   3       41.88       37.76      2.09 o
  -7  10   3        4.11        6.39      1.52 o
  -6  10   3        0.01        0.13      0.82 o
  -5  10   3        9.88        8.53      1.86 o
  -4  10   3        8.43        7.15      1.85 o
  -3  10   3       38.23       39.37      2.14 o
  -2  10   3       59.97       59.91      2.48 o
  -1  10   3       32.69       33.32      2.05 o
   0  10   3      260.60      273.26      4.63 o
   1  10   3       15.14       14.16      1.57 o
   2  10   3      192.45      199.14      3.84 o
   3  10   3      351.80      346.61      6.52 o
   4  10   3        3.46        4.54      1.44 o
   5  10   3        0.09       -0.29      0.71 o
   6  10   3       70.03       65.07      2.42 o
   7  10   3      124.14      120.01      9.57 o
   8  10   3        9.47        6.54      2.27 o
   9  10   3        3.77        2.90      1.43 o
  -8  11   3        2.44        1.95      1.21 o
  -7  11   3        1.98        1.18      1.04 o
  -6  11   3        0.00        0.29      0.70 o
  -5  11   3       15.54       19.43      1.69 o
  -4  11   3        3.60        4.33      1.18 o
  -3  11   3        6.53        6.60      1.25 o
  -2  11   3       25.99       23.07      2.12 o
  -1  11   3      181.75      177.34      4.05 o
   0  11   3      149.91      153.97      3.45 o
   1  11   3       74.81       72.17      2.36 o
   2  11   3      119.28      123.41      3.55 o
   3  11   3       94.81      104.35      3.08 o
   4  11   3      127.49      129.42      3.10 o
   5  11   3        2.56        2.16      0.87 o
   6  11   3        4.26        4.89      1.05 o
   7  11   3        0.44        0.29      0.82 o
   8  11   3       13.69       14.59      2.09 o
  -7  12   3       18.58       20.69      2.55 o
  -6  12   3        4.78        6.37      1.34 o
  -5  12   3        7.61        4.94      1.24 o
  -4  12   3        4.98        5.39      1.34 o
  -3  12   3       25.29       20.92      1.74 o
  -2  12   3       47.67       44.03      2.21 o
  -1  12   3       25.87       25.39      2.70 o
   0  12   3       57.26       61.98      2.26 o
   1  12   3      394.61      414.39      7.73 o
   2  12   3        3.36        2.49      1.18 o
   3  12   3       74.60       72.92      3.04 o
   4  12   3       35.43       27.58      2.55 o
   5  12   3       30.88       30.00      2.17 o
   6  12   3        7.42        6.70      1.68 o
   7  12   3        5.86        4.13      1.71 o
  -5  13   3        0.38        0.47      1.13 o
  -4  13   3       44.92       45.59      2.55 o
  -3  13   3       10.51        9.08      1.89 o
  -2  13   3        1.73        2.02      1.04 o
  -1  13   3       50.83       48.21      1.95 o
   0  13   3       12.93       12.79      2.14 o
   1  13   3        3.58        3.22      1.13 o
   2  13   3        4.23        2.88      1.17 o
   3  13   3        1.66        1.19      1.06 o
   4  13   3        2.82        3.04      1.32 o
   5  13   3       13.98       14.07      1.60 o
  -3  14   3        2.32        2.10      1.18 o
  -2  14   3        3.87        5.25      1.21 o
  -1  14   3       17.53       16.20      1.36 o
   0  14   3        0.00       -0.31      0.65 o
   1  14   3        2.39        4.10      1.36 o
   2  14   3        0.20        0.16      1.07 o
   3  14   3        0.51        0.73      1.26 o
 -12   0   4      195.37      236.52     10.18 o
 -10   0   4      136.01      158.89      7.72 o
  -8   0   4        1.35        0.82      1.17 o
  -6   0   4        1.21        7.67      3.66 o
  -4   0   4        6.87        7.58      1.27 o
  -2   0   4     2434.24     2228.92     26.73 o
   0   0   4       97.72       76.72      2.42 o
   2   0   4      114.97      117.98      2.68 o
   4   0   4      224.26      207.12      4.28 o
   6   0   4      172.17      174.21      4.38 o
   8   0   4       12.37       18.10      3.02 o
  10   0   4       11.65       12.97      2.85 o
  12   0   4       19.47       17.80      3.33 o
 -13   1   4       38.79       41.93      2.66 o
 -12   1   4       99.07      118.08     10.82 o
 -11   1   4        4.81        3.33      1.88 o
 -10   1   4        1.84        0.66      1.09 o
  -9   1   4        6.48        6.00      1.47 o
  -8   1   4       22.90       23.62      1.85 o
  -7   1   4       87.29       79.19      1.56 o
  -6   1   4      100.91       98.76      1.57 o
  -5   1   4     2789.64     2899.94     25.39 o
  -4   1   4      212.38      240.59      2.37 o
  -3   1   4       63.02       65.35      1.20 o
  -2   1   4       48.45       41.01      1.08 o
  -1   1   4      368.21      372.62      3.66 o
   0   1   4        2.29        4.80      0.59 o
   1   1   4       34.13       29.96      0.78 o
   2   1   4     1121.68      978.61      7.84 o
   3   1   4      338.64      338.17      4.53 o
   4   1   4      100.86       81.26      1.94 o
   5   1   4       17.42       15.00      1.26 o
   6   1   4       87.87       89.21      2.54 o
   7   1   4      124.44      125.37      3.71 o
   8   1   4      349.51      369.80     10.36 o
   9   1   4        1.00        0.86      1.08 o
  10   1   4       14.48       15.21      1.56 o
  11   1   4        1.01        0.45      0.93 o
  12   1   4        0.59        0.81      0.89 o
 -13   2   4        0.00        0.16      0.90 o
 -12   2   4        3.57        5.38      1.76 o
 -11   2   4       51.01       46.23      3.07 o
 -10   2   4       13.43       13.61      1.94 o
  -9   2   4        7.37        6.60      1.45 o
  -8   2   4        0.54        1.35      1.14 o
  -7   2   4      216.84      193.37      2.56 o
  -6   2   4      265.74      280.33      2.80 o
  -5   2   4     1523.06     1700.13     13.29 o
  -4   2   4      784.33      797.30      6.69 o
  -3   2   4        1.97        1.31      0.50 o
  -2   2   4      104.70      112.11      1.50 o
  -1   2   4     1441.36     1328.76     11.57 o
   0   2   4     6681.86     6554.62     70.09 o
   1   2   4       29.37       31.20      1.17 o
   2   2   4      659.58      649.73      5.39 o
   3   2   4       17.55       24.88      1.25 o
   4   2   4      127.15      122.39      1.94 o
   5   2   4     2167.50     2245.08     22.68 o
   6   2   4      122.99      107.66      2.35 o
   7   2   4       23.29       27.40      1.59 o
   8   2   4     1272.06     1379.39     17.54 o
   9   2   4       34.86       32.03      2.47 o
  10   2   4       43.05       43.06      2.30 o
  11   2   4       17.81       14.20      1.23 o
  12   2   4        0.06        0.38      0.89 o
 -12   3   4        1.97        3.60      1.42 o
 -11   3   4       26.72       24.97      2.33 o
 -10   3   4       13.58       12.41      1.69 o
  -9   3   4       40.01       39.63      2.78 o
  -8   3   4      304.13      305.36      5.68 o
  -7   3   4      385.01      372.56      4.74 o
  -6   3   4        6.74        6.71      0.64 o
  -5   3   4      138.26      138.54      1.65 o
  -4   3   4      199.53      182.96      2.10 o
  -3   3   4      217.91      239.96      2.51 o
  -2   3   4      609.39      636.36      5.00 o
  -1   3   4       11.36        9.45      0.91 o
   0   3   4     3719.11     3470.61     28.81 o
   1   3   4      782.48      775.21      6.60 o
   2   3   4      140.33      142.16      2.05 o
   3   3   4      223.59      217.52      3.09 o
   4   3   4       16.70       15.83      0.91 o
   5   3   4     1645.11     1739.54     18.76 o
   6   3   4     1606.35     1754.18     20.60 o
   7   3   4      274.73      285.06      4.69 o
   8   3   4       58.76       69.70      7.81 o
   9   3   4       17.18       20.76      4.17 o
  10   3   4       40.84       38.89      2.40 o
  11   3   4        0.99        1.03      1.20 o
  12   3   4        3.55        3.40      1.21 o
 -12   4   4        0.72        1.20      1.48 o
 -11   4   4        2.57        1.62      1.14 o
 -10   4   4       12.13       12.08      1.68 o
  -9   4   4        3.51        3.73      1.25 o
  -8   4   4      583.45      588.48     10.56 o
  -7   4   4       28.87       27.21      1.44 o
  -6   4   4       12.64       14.37      0.78 o
  -5   4   4        2.38        2.79      0.45 o
  -4   4   4       30.48       24.83      0.82 o
  -3   4   4      192.03      169.34      2.05 o
  -2   4   4     1700.47     1811.94     15.27 o
  -1   4   4       67.92       63.58      1.89 o
   0   4   4     6494.66     6562.04     63.27 o
   1   4   4      115.90      140.09      2.06 o
   2   4   4     1329.02     1423.34     11.80 o
   3   4   4      438.62      485.91      5.08 o
   4   4   4        4.62        5.45      0.63 o
   5   4   4     1039.71     1085.08      9.73 o
   6   4   4       53.58       50.82      1.83 o
   7   4   4       49.25       52.73      2.45 o
   8   4   4      142.50      136.17      4.62 o
   9   4   4        0.55        1.49      1.27 o
  10   4   4        0.31        1.19      0.97 o
  11   4   4        7.63        7.37      1.64 o
  12   4   4        0.04        0.22      0.86 o
 -12   5   4        2.30        2.49      1.71 o
 -11   5   4        7.68        6.97      1.93 o
 -10   5   4       13.98       15.92      2.14 o
  -9   5   4        0.38        0.95      1.12 o
  -8   5   4      376.26      375.21      6.12 o
  -7   5   4      126.02      120.61      3.17 o
  -6   5   4       50.56       47.35      1.16 o
  -5   5   4      259.34      274.16      3.04 o
  -4   5   4      150.45      190.98      2.46 o
  -3   5   4       66.43       74.23      1.64 o
  -2   5   4      412.27      526.87      5.12 o
  -1   5   4     1631.50     1783.34     14.41 o
   0   5   4      423.99      484.51      5.30 o
   1   5   4     4769.12     4973.58     48.54 o
   2   5   4        2.62        3.77      0.63 o
   3   5   4       62.53       56.36      1.47 o
   4   5   4       98.65      108.82      2.00 o
   5   5   4      512.58      519.37      6.84 o
   6   5   4        0.20        0.48      0.87 o
   7   5   4       51.32       62.57      4.48 o
   8   5   4       59.42       51.40      2.88 o
   9   5   4       22.58       20.26      2.55 o
  10   5   4       12.97       13.01      2.17 o
  11   5   4       60.27       70.80      3.52 o
  12   5   4        0.16       -0.37      1.32 o
 -11   6   4        0.60        0.98      1.36 o
 -10   6   4       37.78       34.59      3.02 o
  -9   6   4       11.55       17.12      2.71 o
  -8   6   4        8.49        9.69      1.47 o
  -7   6   4       45.10       42.18      2.39 o
  -6   6   4        0.27        0.45      0.75 o
  -5   6   4        3.56        3.81      0.82 o
  -4   6   4        0.12        1.57      0.65 o
  -3   6   4        4.97        2.79      0.70 o
  -2   6   4      708.04      806.82      7.01 o
  -1   6   4        0.81        1.73      0.50 o
   0   6   4      174.74      198.19      2.25 o
   1   6   4      371.13      383.65      3.68 o
   2   6   4       22.25       20.56      0.93 o
   3   6   4       40.54       47.04      1.29 o
   4   6   4       20.28       18.13      1.09 o
   5   6   4       13.11        8.60      1.19 o
   6   6   4       71.55       68.05      2.42 o
   7   6   4       74.61       73.53      3.80 o
   8   6   4        0.02       -0.42      1.12 o
   9   6   4       67.79       67.67      5.04 o
  10   6   4       11.50       12.89      2.22 o
  11   6   4        2.62        1.09      1.72 o
 -11   7   4       12.12        8.66      1.69 o
 -10   7   4        0.31       -0.51      1.50 o
  -9   7   4        1.03        1.44      1.20 o
  -8   7   4        4.35        7.50      1.70 o
  -7   7   4       15.88       12.66      1.62 o
  -6   7   4        5.19        5.56      1.13 o
  -5   7   4       18.25       19.76      1.42 o
  -4   7   4       32.84       36.28      1.79 o
  -3   7   4       23.65       28.03      1.30 o
  -2   7   4        0.65        1.20      0.65 o
  -1   7   4       19.37       20.42      0.97 o
   0   7   4        5.53        5.14      0.70 o
   1   7   4      352.57      374.60      3.65 o
   2   7   4       89.86       88.79      1.57 o
   3   7   4       49.02       49.11      1.51 o
   4   7   4      155.78      150.35      2.92 o
   5   7   4        7.54        5.86      1.04 o
   6   7   4       40.59       36.73      2.07 o
   7   7   4        8.50        7.51      1.51 o
   8   7   4       60.98       58.88      3.02 o
   9   7   4        0.13       -0.66      1.14 o
  10   7   4       32.21       36.61      3.56 o
  11   7   4       99.27      117.44      5.58 o
 -10   8   4       19.45       23.49      2.19 o
  -9   8   4       23.59       26.56      2.42 o
  -8   8   4      329.29      349.41      7.44 o
  -7   8   4        1.32        1.41      0.93 o
  -6   8   4       19.96       21.35      1.53 o
  -5   8   4       12.29       18.11      3.16 o
  -4   8   4       23.70       23.49      1.72 o
  -3   8   4       48.91       51.22      2.47 o
  -2   8   4        9.98        8.51      1.55 o
  -1   8   4       35.63       42.25      1.92 o
   0   8   4        5.37        4.67      0.99 o
   1   8   4      149.73      144.28      2.50 o
   2   8   4        0.53        1.50      0.83 o
   3   8   4       65.63       60.41      2.05 o
   4   8   4       82.76       78.41      2.61 o
   5   8   4        1.47        1.41      1.01 o
   6   8   4      253.60      239.07      8.29 o
   7   8   4       14.01       18.66      2.12 o
   8   8   4       21.90       23.29      2.65 o
   9   8   4       12.45       13.78      3.13 o
  10   8   4       57.68       69.19      3.82 o
 -10   9   4      101.47      101.49     18.63 o
  -9   9   4       27.23       32.28      2.31 o
  -8   9   4        0.15        1.46      1.10 o
  -7   9   4        0.71        2.07      1.13 o
  -6   9   4       63.86       65.28      2.39 o
  -5   9   4       39.19       43.05      2.08 o
  -4   9   4        0.10       -0.29      0.94 o
  -3   9   4       53.11       49.83      2.41 o
  -2   9   4      151.11      149.36      3.98 o
  -1   9   4        0.79        1.71      1.02 o
   0   9   4       19.89       22.00      1.41 o
   1   9   4      198.53      180.52      4.73 o
   2   9   4       29.72       27.47      1.59 o
   3   9   4       12.02       11.40      1.26 o
   4   9   4        2.42        2.57      1.08 o
   5   9   4       15.52       13.37      1.54 o
   6   9   4        1.98        0.60      0.77 o
   7   9   4        0.15       -0.31      0.87 o
   8   9   4       65.16       76.28      4.44 o
   9   9   4       36.48       43.01      2.94 o
  10   9   4        0.00        1.29      1.37 o
  -9  10   4        0.65        0.35      1.32 o
  -8  10   4      130.54      128.18     10.41 o
  -7  10   4        0.06       -0.36      0.88 o
  -6  10   4        0.87        1.62      1.22 o
  -5  10   4       23.00       22.92      1.85 o
  -4  10   4        4.05        4.75      1.27 o
  -3  10   4       26.61       24.97      1.81 o
  -2  10   4        5.29        8.36      1.56 o
  -1  10   4      158.26      165.73      3.63 o
   0  10   4       29.54       31.30      2.03 o
   1  10   4      142.87      134.15      3.15 o
   2  10   4       55.66       45.41      1.95 o
   3  10   4       92.71      106.16      3.87 o
   4  10   4        5.54        8.53      1.59 o
   5  10   4      101.38       94.51      2.71 o
   6  10   4       16.44       13.67      1.45 o
   7  10   4       32.32       33.84      2.25 o
   8  10   4       67.85       77.44      4.52 o
   9  10   4        2.28        1.56      1.49 o
  -8  11   4       33.66       36.90      2.74 o
  -7  11   4        4.66        6.45      1.68 o
  -6  11   4        9.60        9.50      1.40 o
  -5  11   4        1.62        1.16      0.90 o
  -4  11   4        0.93        1.21      0.82 o
  -3  11   4       93.31       89.99      2.65 o
  -2  11   4        1.13        4.02      1.17 o
  -1  11   4       39.87       44.92      2.36 o
   0  11   4      138.29      142.04      3.50 o
   1  11   4       33.84       39.05      1.96 o
   2  11   4      377.91      384.07      9.01 o
   3  11   4        9.08       10.74      1.67 o
   4  11   4       81.37       73.64      3.16 o
   5  11   4      126.12      127.00      5.53 o
   6  11   4       26.72       28.03      1.77 o
   7  11   4        0.94        0.58      0.93 o
   8  11   4       25.25       29.52      2.70 o
  -7  12   4        4.34        5.82      1.99 o
  -6  12   4        4.12        4.74      2.31 o
  -5  12   4        0.00       -0.82      0.82 o
  -4  12   4        6.45        9.13      1.24 o
  -3  12   4       26.55       26.45      1.73 o
  -2  12   4        1.00        0.79      0.89 o
  -1  12   4        1.55        1.61      0.93 o
   0  12   4        6.84        5.66      1.14 o
   1  12   4       30.30       27.40      1.75 o
   2  12   4       57.10       59.66      2.16 o
   3  12   4      213.74      239.77      5.58 o
   4  12   4       49.97       52.08      2.17 o
   5  12   4       34.31       30.61      1.80 o
   6  12   4       42.50       49.84      2.51 o
  -5  13   4        0.13        0.83      1.61 o
  -4  13   4        2.54        4.40      2.12 o
  -3  13   4       10.12       11.72      1.48 o
  -2  13   4        1.42        0.78      0.80 o
  -1  13   4        0.47        1.53      0.92 o
   0  13   4       13.70       12.44      1.23 o
   1  13   4        5.58        7.15      1.44 o
   2  13   4        0.16        0.14      0.69 o
   3  13   4        3.43        2.67      0.93 o
   4  13   4       24.25       26.41      2.35 o
   5  13   4        1.05        2.31      1.49 o
  -2  14   4        0.86        0.72      1.21 o
  -1  14   4       13.45       15.13      2.15 o
   0  14   4        0.31        0.03      0.75 o
   1  14   4        6.76        8.33      1.85 o
   2  14   4        1.95        2.14      1.32 o
 -11   0   5      213.34      243.51     12.61 o
  -9   0   5       52.09       46.93     11.30 o
  -7   0   5       54.31       54.53      3.13 o
  -5   0   5       90.76      118.77     11.32 o
  -3   0   5      317.08      316.15      6.25 o
  -1   0   5      910.87      933.49     12.50 o
   1   0   5     1868.86     1740.96     24.91 o
   3   0   5      692.43      756.59     14.96 o
   5   0   5        4.16        6.77      1.61 o
   7   0   5        2.36        2.77      1.58 o
   9   0   5      594.71      676.45     14.17 o
  11   0   5        7.05        9.75      2.02 o
 -12   1   5       61.00       73.18      3.44 o
 -11   1   5        9.01        5.98      2.26 o
 -10   1   5       97.63       85.68      3.87 o
  -9   1   5      309.07      355.04      6.97 o
  -8   1   5      178.60      166.22      4.08 o
  -7   1   5       16.86       19.53      2.21 o
  -6   1   5        8.86        9.51      1.11 o
  -5   1   5      371.94      390.12      5.00 o
  -4   1   5       70.82       63.33      1.92 o
  -3   1   5      568.47      622.56      6.00 o
  -2   1   5     5702.76     5545.55     57.21 o
  -1   1   5        6.74        7.36      0.74 o
   0   1   5       75.27       67.09      1.04 o
   1   1   5       20.77       18.64      0.85 o
   2   1   5       76.37       75.81      1.42 o
   3   1   5      764.08      796.44      9.02 o
   4   1   5        2.71        4.13      1.07 o
   5   1   5       84.14       89.29      2.52 o
   6   1   5       21.12       22.87      1.86 o
   7   1   5      137.18      135.53      3.33 o
   8   1   5      141.82      149.08      3.44 o
   9   1   5       77.47       87.18      3.48 o
  10   1   5        2.26        1.65      1.01 o
  11   1   5        1.42        1.47      0.93 o
  12   1   5        0.90        1.10      0.82 o
 -12   2   5       94.40      116.18      4.78 o
 -11   2   5      170.46      173.27     10.62 o
 -10   2   5        0.90        2.15      1.36 o
  -9   2   5       35.87       36.80      2.21 o
  -8   2   5      262.35      250.28      6.98 o
  -7   2   5      209.04      199.93      4.07 o
  -6   2   5        5.86        5.73      1.02 o
  -5   2   5      120.18      127.61      2.09 o
  -4   2   5        9.10       10.67      0.78 o
  -3   2   5     1454.32     1518.87     12.55 o
  -2   2   5       96.26       98.20      1.65 o
  -1   2   5        3.01        3.36      0.49 o
   0   2   5      111.06      104.42      1.53 o
   1   2   5       18.27       17.84      0.78 o
   2   2   5      397.03      385.42      3.57 o
   3   2   5      135.22      140.57      3.39 o
   4   2   5       25.07       29.70      1.16 o
   5   2   5      245.16      246.81      3.46 o
   6   2   5       47.50       45.40      2.29 o
   7   2   5       10.59       13.05      1.67 o
   8   2   5      477.18      496.42      8.30 o
   9   2   5      116.79      121.29      3.41 o
  10   2   5       45.14       35.54      2.92 o
  11   2   5       28.13       24.91      1.83 o
  12   2   5        1.10        1.65      1.09 o
 -12   3   5        0.00       -0.34      0.96 o
 -11   3   5        1.71        1.02      1.02 o
 -10   3   5        1.86        3.45      1.41 o
  -9   3   5        0.07        0.25      0.92 o
  -8   3   5      128.14      142.97      7.62 o
  -7   3   5      348.03      340.26      5.57 o
  -6   3   5       83.92       82.85      2.16 o
  -5   3   5      560.86      601.90      6.15 o
  -4   3   5      258.51      249.29      2.77 o
  -3   3   5        3.43        3.67      0.38 o
  -2   3   5      616.40      687.24      5.26 o
  -1   3   5       27.35       24.66      1.00 o
   0   3   5      581.43      584.44      5.77 o
   1   3   5     1565.60     1602.36     13.84 o
   2   3   5       42.06       47.08      0.88 o
   3   3   5       24.24       20.28      0.81 o
   4   3   5      540.71      584.96      6.35 o
   5   3   5      144.36      154.01      3.62 o
   6   3   5      393.29      438.75      6.83 o
   7   3   5        7.87       12.81      2.22 o
   8   3   5     1974.66     2227.42     32.13 o
   9   3   5      267.25      281.34      5.97 o
  10   3   5        5.91        4.26      1.52 o
  11   3   5       74.07       73.30      3.44 o
  12   3   5       44.09       37.96      2.43 o
 -12   4   5        0.10        0.07      1.23 o
 -11   4   5       12.75       12.02      1.91 o
 -10   4   5        1.92        2.60      1.31 o
  -9   4   5       96.91       89.76      7.80 o
  -8   4   5       16.67       16.08      1.87 o
  -7   4   5      105.31       99.94      3.08 o
  -6   4   5       10.06       12.91      1.70 o
  -5   4   5      517.28      534.16      9.80 o
  -4   4   5      124.64      106.59      1.90 o
  -3   4   5      408.58      434.55      3.92 o
  -2   4   5       66.67       91.02      1.55 o
  -1   4   5       10.17        8.98      0.70 o
   0   4   5     1992.50     2037.07     19.86 o
   1   4   5      455.48      477.01      4.25 o
   2   4   5        2.01        2.53      0.48 o
   3   4   5     1345.20     1475.39     13.70 o
   4   4   5      120.28      131.12      2.14 o
   5   4   5      490.02      526.13      6.55 o
   6   4   5        2.07        3.24      1.15 o
   7   4   5       10.27       12.74      1.45 o
   8   4   5      124.75      124.17      4.21 o
   9   4   5      267.70      282.33      6.61 o
  10   4   5      221.59      244.11      7.04 o
  11   4   5        1.18        0.71      0.76 o
  12   4   5       47.53       48.19      3.26 o
 -12   5   5        1.01        0.55      1.25 o
 -11   5   5        0.27        1.17      2.51 o
 -10   5   5       40.02       38.63      3.92 o
  -9   5   5        7.27        8.50      2.03 o
  -8   5   5       88.49       79.22      6.27 o
  -7   5   5        1.12        1.40      1.01 o
  -6   5   5       19.20       22.34      2.10 o
  -5   5   5       26.20       26.87      2.19 o
  -4   5   5      211.88      202.60      2.78 o
  -3   5   5       58.77       73.80      1.38 o
  -2   5   5      407.02      453.24      4.37 o
  -1   5   5       59.65       61.49      1.28 o
   0   5   5     1166.16     1136.04     10.71 o
   1   5   5      172.69      177.23      2.25 o
   2   5   5      401.54      390.14      4.15 o
   3   5   5       55.93       56.22      1.41 o
   4   5   5      396.64      437.43      4.98 o
   5   5   5      167.86      166.30      3.39 o
   6   5   5       10.50       28.15      8.13 o
   7   5   5        2.32        8.11      4.72 o
   8   5   5        5.31        5.31      1.75 o
   9   5   5        2.56        3.13      1.59 o
  10   5   5       40.75       39.93      3.16 o
  11   5   5       49.61       47.38      3.78 o
 -11   6   5        1.25        0.97      0.97 o
 -10   6   5        6.29        6.13      2.36 o
  -9   6   5       14.30       17.55      3.07 o
  -8   6   5       13.50       11.37      1.82 o
  -7   6   5       46.34       40.68      3.14 o
  -6   6   5        0.61        0.52      1.04 o
  -5   6   5       57.83       57.87      3.37 o
  -4   6   5      136.02      138.72      2.80 o
  -3   6   5      140.23      145.51      2.37 o
  -2   6   5      151.55      161.68      2.08 o
  -1   6   5      112.32      131.35      2.05 o
   0   6   5       84.75       80.99      1.46 o
   1   6   5        0.35        0.11      0.36 o
   2   6   5       17.26       19.97      1.13 o
   3   6   5       32.91       39.25      1.39 o
   4   6   5        1.46        1.97      0.62 o
   5   6   5        3.19        3.20      1.11 o
   6   6   5      115.78      102.18      3.93 o
   7   6   5        7.63        6.17      1.98 o
   8   6   5        1.77        7.89      2.77 o
   9   6   5       12.83       12.93      1.92 o
  10   6   5        4.71        2.71      1.22 o
  11   6   5       77.80       94.38      8.54 o
 -11   7   5        2.88        5.02      2.22 o
 -10   7   5       10.86        9.27      2.45 o
  -9   7   5        0.63        0.78      1.68 o
  -8   7   5        0.55        0.76      1.05 o
  -7   7   5        0.62       -0.33      1.20 o
  -6   7   5      159.84      144.29      3.79 o
  -5   7   5        8.90       14.64      2.17 o
  -4   7   5       31.43       28.97      2.25 o
  -3   7   5      121.57      103.47      2.82 o
  -2   7   5       48.63       46.22      1.43 o
  -1   7   5       28.41       32.77      1.74 o
   0   7   5       99.80      111.41      1.86 o
   1   7   5        7.26        6.75      0.73 o
   2   7   5       64.78       58.77      1.82 o
   3   7   5       88.94       86.32      2.14 o
   4   7   5      120.94      118.07      2.86 o
   5   7   5       29.05       26.04      1.96 o
   6   7   5        0.17       -0.05      0.63 o
   7   7   5        5.16        7.55      1.65 o
   8   7   5       19.22       21.27      3.37 o
   9   7   5       13.51       11.55      2.21 o
  10   7   5        0.00        0.43      1.39 o
 -10   8   5       79.25       99.90      4.92 o
  -9   8   5      125.09      127.84      8.18 o
  -8   8   5      251.71      247.76     10.89 o
  -7   8   5      211.96      229.31      6.06 o
  -6   8   5      302.09      328.47      5.65 o
  -5   8   5      272.89      254.62      6.00 o
  -4   8   5       29.97       31.43      1.93 o
  -3   8   5       51.48       51.42      2.67 o
  -2   8   5        0.22        0.59      0.78 o
  -1   8   5        0.01       -0.12      0.47 o
   0   8   5        2.68        3.74      0.96 o
   1   8   5      473.55      445.58      9.40 o
   2   8   5        0.00        0.44      0.74 o
   3   8   5      158.63      166.48      3.39 o
   4   8   5        1.17        1.56      0.97 o
   5   8   5       18.63       15.32      1.61 o
   6   8   5       11.67       11.56      1.74 o
   7   8   5       13.53       14.87      2.67 o
   8   8   5        1.66        1.71      1.25 o
   9   8   5       25.35       32.33      3.47 o
  10   8   5        0.27        1.17      1.38 o
  -9   9   5        8.09        8.55      2.12 o
  -8   9   5      117.37      137.02      6.01 o
  -7   9   5      355.79      374.85     14.70 o
  -6   9   5       80.74       82.47      3.39 o
  -5   9   5       39.39       34.97      2.50 o
  -4   9   5       89.64       87.10      3.03 o
  -3   9   5       72.28       69.13      3.73 o
  -2   9   5       65.90       67.27      3.13 o
  -1   9   5        9.07       10.28      1.24 o
   0   9   5      117.81      123.56      3.03 o
   1   9   5      248.56      248.75      4.81 o
   2   9   5        0.48        0.87      0.84 o
   3   9   5        8.27        9.92      1.31 o
   4   9   5        0.01       -0.62      0.77 o
   5   9   5       26.90       21.83      1.91 o
   6   9   5       20.19       21.76      2.10 o
   7   9   5        3.18        2.92      1.69 o
   8   9   5       22.59       21.39      2.80 o
   9   9   5        1.18        1.14      1.42 o
  -9  10   5        6.20        6.07      2.19 o
  -8  10   5       22.44       23.94      2.63 o
  -7  10   5       17.90       16.37      2.02 o
  -6  10   5       21.55       24.76      6.68 o
  -5  10   5        9.98        7.97      1.96 o
  -4  10   5        1.67        1.16      1.05 o
  -3  10   5      142.57      129.60      3.89 o
  -2  10   5        8.84        8.23      1.31 o
  -1  10   5        4.90        6.48      1.26 o
   0  10   5      130.60      148.62      3.44 o
   1  10   5      200.14      181.70      3.74 o
   2  10   5        4.77       13.23      3.76 o
   3  10   5       26.77       26.52      1.82 o
   4  10   5        0.50        1.41      1.01 o
   5  10   5       18.98       18.36      1.73 o
   6  10   5       10.76       17.95      1.87 o
   7  10   5        0.87        0.30      0.97 o
   8  10   5       20.97       19.44      2.81 o
  -8  11   5        4.58        4.05      2.49 o
  -7  11   5       41.52       43.13      2.24 o
  -6  11   5       20.01       18.76      2.09 o
  -5  11   5       16.22       14.52      1.55 o
  -4  11   5        0.15        0.56      0.80 o
  -3  11   5       60.42       64.08      2.50 o
  -2  11   5       18.91       17.56      1.53 o
  -1  11   5        0.75        0.58      0.81 o
   0  11   5      390.37      369.64      8.10 o
   1  11   5       35.62       28.85      1.98 o
   2  11   5       37.54       34.53      1.98 o
   3  11   5        4.88        3.72      1.06 o
   4  11   5        6.98        7.01      1.23 o
   5  11   5       25.44       24.85      1.60 o
   6  11   5        0.75        0.05      0.71 o
   7  11   5       20.06       26.86      2.85 o
  -6  12   5        4.90        9.43      2.48 o
  -5  12   5        1.67        1.62      1.50 o
  -4  12   5        0.06        0.32      0.92 o
  -3  12   5        4.29        3.04      1.06 o
  -2  12   5       26.37       26.19      1.65 o
  -1  12   5       21.99       17.47      1.28 o
   0  12   5       32.67       30.07      1.74 o
   1  12   5        1.63        1.07      0.90 o
   2  12   5        5.24        7.36      1.21 o
   3  12   5       39.05       33.30      2.00 o
   4  12   5        0.34       -0.10      0.59 o
   5  12   5      113.67      123.44      5.25 o
   6  12   5       69.52       65.70      4.26 o
  -4  13   5        8.95       10.40      2.15 o
  -3  13   5        8.66        9.21      2.60 o
  -2  13   5        5.10        2.81      1.50 o
  -1  13   5       11.74       10.42      1.17 o
   0  13   5        5.40        6.42      1.26 o
   1  13   5       11.59       11.45      1.71 o
   2  13   5       13.76        9.04      1.30 o
   3  13   5       28.47       30.89      2.67 o
   4  13   5       11.00       12.94      2.75 o
 -12   0   6       17.47       18.95      2.83 o
 -10   0   6        0.03       -0.21      1.62 o
  -8   0   6      582.14      599.46     14.92 o
  -6   0   6       55.49       59.53      3.42 o
  -4   0   6      343.88      366.10      7.49 o
  -2   0   6       19.58       26.07      1.68 o
   0   0   6      176.67      166.35      3.62 o
   2   0   6      286.90      270.04      4.34 o
   4   0   6     1386.70     1484.86     24.50 o
   6   0   6       27.63       27.22      3.99 o
   8   0   6      173.20      189.57      6.59 o
  10   0   6        6.53        9.05      2.14 o
  12   0   6        3.97        2.37      1.54 o
 -12   1   6       12.44        9.32      1.70 o
 -11   1   6       42.70       44.79      3.09 o
 -10   1   6      161.46      156.77      4.26 o
  -9   1   6       24.21       23.11      1.78 o
  -8   1   6      217.48      238.27      5.67 o
  -7   1   6       16.44       19.50      2.04 o
  -6   1   6       61.71       62.49      2.31 o
  -5   1   6       41.15       39.00      1.76 o
  -4   1   6      298.47      313.29      3.88 o
  -3   1   6       25.08       29.74      1.22 o
  -2   1   6     1113.31     1194.82     11.43 o
  -1   1   6       58.29       54.05      1.12 o
   0   1   6      611.97      665.32      7.74 o
   1   1   6     1481.50     1531.01     15.38 o
   2   1   6        1.57        1.52      0.41 o
   3   1   6        3.33        2.46      0.73 o
   4   1   6      181.31      196.63      3.38 o
   5   1   6       74.00       71.89      2.22 o
   6   1   6       79.32       71.53      2.47 o
   7   1   6        7.69        6.45      1.57 o
   8   1   6      127.23      128.57      4.54 o
   9   1   6      143.11      150.08      4.35 o
  10   1   6        1.98        2.93      1.11 o
  11   1   6        1.25        1.60      1.08 o
  12   1   6        0.12        0.17      0.83 o
 -12   2   6       14.54       12.77      1.98 o
 -11   2   6        3.41        3.50      1.23 o
 -10   2   6      117.79      129.51      4.82 o
  -9   2   6      268.46      288.70      7.14 o
  -8   2   6       52.44       49.00      2.86 o
  -7   2   6       87.95       88.41      2.85 o
  -6   2   6      294.42      299.86      4.47 o
  -5   2   6        1.69        1.33      0.64 o
  -4   2   6       23.96       29.44      1.25 o
  -3   2   6      102.41      125.65      1.90 o
  -2   2   6      917.19     1028.22      9.93 o
  -1   2   6       94.24      109.80      1.81 o
   0   2   6     1001.19     1112.92     12.14 o
   1   2   6       29.63       33.14      1.31 o
   2   2   6     1246.82     1258.04     11.86 o
   3   2   6      299.29      313.86      4.23 o
   4   2   6       41.39       43.88      1.63 o
   5   2   6        4.60        3.40      1.16 o
   6   2   6       24.25       22.54      1.67 o
   7   2   6       19.50       22.92      1.83 o
   8   2   6       46.59       49.16      4.11 o
   9   2   6        4.72        3.34      1.43 o
  10   2   6       38.20       33.77      2.06 o
  11   2   6       10.41       12.05      1.72 o
  12   2   6        2.06        2.32      1.22 o
 -12   3   6       19.80       16.39      3.66 o
 -11   3   6        1.28        1.43      1.10 o
 -10   3   6       18.59       18.45      1.57 o
  -9   3   6       10.80       12.27      1.74 o
  -8   3   6      106.11      102.58      3.18 o
  -7   3   6      282.79      284.86      5.38 o
  -6   3   6        0.18       -0.16      0.83 o
  -5   3   6      108.96      106.47      2.59 o
  -4   3   6      254.26      253.64      3.72 o
  -3   3   6      340.24      383.38      4.93 o
  -2   3   6      192.18      201.08      2.96 o
  -1   3   6      234.02      206.89      2.54 o
   0   3   6      441.22      429.77      4.54 o
   1   3   6       19.62       21.01      0.74 o
   2   3   6       68.68       67.25      1.63 o
   3   3   6      209.81      217.91      3.39 o
   4   3   6      203.10      222.03      3.27 o
   5   3   6        6.15        5.07      1.21 o
   6   3   6       53.50       55.50      2.38 o
   7   3   6      217.20      217.58      4.33 o
   8   3   6       89.60       94.63      3.20 o
   9   3   6        6.53        6.81      1.37 o
  10   3   6       51.54       46.35      2.94 o
  11   3   6      218.67      228.81     15.85 o
 -12   4   6        7.26        8.11      2.09 o
 -11   4   6        0.98        1.46      1.41 o
 -10   4   6        6.09        6.95      1.87 o
  -9   4   6       22.33       23.16      2.73 o
  -8   4   6       67.79       70.57      2.94 o
  -7   4   6        0.57       -0.13      0.97 o
  -6   4   6       15.06       15.14      1.56 o
  -5   4   6      189.74      195.84      4.25 o
  -4   4   6       15.62       13.43      1.63 o
  -3   4   6        1.54        0.62      0.64 o
  -2   4   6      289.68      278.53      3.84 o
  -1   4   6      618.48      589.44     13.49 o
   0   4   6        5.14        7.88      0.73 o
   1   4   6      210.15      199.55      2.18 o
   2   4   6       34.62       37.13      1.73 o
   3   4   6       79.35       79.19      1.75 o
   4   4   6        1.61        1.13      0.72 o
   5   4   6       20.31       19.78      2.08 o
   6   4   6      147.93      155.10      4.48 o
   7   4   6      119.57      117.84      4.20 o
   8   4   6      111.77      118.00      3.73 o
   9   4   6      121.90      120.55      5.31 o
  10   4   6        2.49        0.65      1.11 o
  11   4   6       49.87       47.72      5.10 o
 -11   5   6       25.47       27.14      2.47 o
 -10   5   6        5.37        8.22      2.77 o
  -9   5   6        3.67        5.00      2.02 o
  -8   5   6       64.21       64.62      3.62 o
  -7   5   6       23.73       23.07      2.18 o
  -6   5   6       50.83       48.81      2.47 o
  -5   5   6        5.40        7.41      1.55 o
  -4   5   6       16.25       15.21      1.98 o
  -3   5   6       79.73       82.54      2.05 o
  -2   5   6       48.32       50.39      1.61 o
  -1   5   6       91.64       94.17      2.16 o
   0   5   6      393.54      392.28      6.12 o
   1   5   6        1.46        0.90      0.41 o
   2   5   6        6.29        5.83      1.21 o
   3   5   6       23.90       24.94      1.41 o
   4   5   6       13.95       13.51      1.33 o
   5   5   6       26.03       26.16      2.02 o
   6   5   6       77.35       72.49      2.92 o
   7   5   6        0.50       -0.49      1.06 o
   8   5   6        2.58        3.09      1.58 o
   9   5   6        2.07        3.12      1.46 o
  10   5   6       15.38        6.25      2.50 o
  11   5   6       15.68       20.97      2.46 o
 -11   6   6       28.36       28.31      3.21 o
 -10   6   6       30.67       37.04      2.96 o
  -9   6   6        0.12        0.22      1.06 o
  -8   6   6       40.66       41.82      3.25 o
  -7   6   6       10.67        9.63      1.64 o
  -6   6   6       31.18       29.33      2.51 o
  -5   6   6      136.63      131.61      4.74 o
  -4   6   6       26.10       23.34      1.85 o
  -3   6   6        6.08        5.26      1.13 o
  -2   6   6      171.91      184.41      3.42 o
  -1   6   6      116.49      126.32      5.27 o
   0   6   6      393.89      405.62      6.15 o
   1   6   6     2445.31     2554.34     48.45 o
   2   6   6      139.62      163.59      6.52 o
   3   6   6       33.42       31.84      1.64 o
   4   6   6      122.33      121.59      3.11 o
   5   6   6       66.31       60.31      2.36 o
   6   6   6       74.71       76.46      2.84 o
   7   6   6       29.58       30.78      2.80 o
   8   6   6        0.06       -0.72      1.21 o
   9   6   6        2.28        1.40      1.13 o
  10   6   6        0.26        0.15      0.65 o
  11   6   6       10.09        4.21      4.10 o
 -10   7   6        6.16        8.76      2.17 o
  -9   7   6        7.83        7.23      1.64 o
  -8   7   6        4.20        6.98      1.44 o
  -7   7   6      141.20      130.53      3.54 o
  -6   7   6      325.34      343.55      8.49 o
  -5   7   6       55.94       53.88      2.49 o
  -4   7   6       60.65       64.15      3.07 o
  -3   7   6       92.97       81.37      6.02 o
  -2   7   6       61.02       60.94      2.64 o
  -1   7   6       89.58       98.02      2.57 o
   0   7   6       31.44       42.35      8.91 o
   1   7   6      326.81      337.43      4.66 o
   2   7   6       47.38       55.81      1.97 o
   3   7   6      119.33      118.08      3.04 o
   4   7   6       18.16       16.10      2.42 o
   5   7   6       65.92       55.88      2.61 o
   6   7   6      137.20      152.46      4.26 o
   7   7   6       73.47       73.46      3.50 o
   8   7   6        9.91       10.38      1.63 o
   9   7   6        3.68        2.07      1.23 o
  10   7   6       12.18       56.30     16.04 o
 -10   8   6       37.65       44.30      2.70 o
  -9   8   6       14.49       19.58      2.65 o
  -8   8   6        0.26        0.10      0.79 o
  -7   8   6       49.71       56.34      2.92 o
  -6   8   6       99.35       95.47      3.76 o
  -5   8   6      257.65      240.67      4.96 o
  -4   8   6      124.86      143.87      4.19 o
  -3   8   6      294.91      330.06      7.09 o
  -2   8   6       43.36       41.47      2.84 o
  -1   8   6        0.06        0.79      0.95 o
   0   8   6      601.32      580.48     10.71 o
   1   8   6        1.07        1.09      0.82 o
   2   8   6        4.25        4.27      0.93 o
   3   8   6       14.95       14.67      1.42 o
   4   8   6       28.92       28.68      1.71 o
   5   8   6        7.64        7.26      1.41 o
   6   8   6       80.62       79.84      2.86 o
   7   8   6        0.04        0.79      1.39 o
   8   8   6        5.47        4.09      1.45 o
   9   8   6        9.70       10.52      2.14 o
  -9   9   6        2.66        1.70      1.73 o
  -8   9   6        3.45        5.60      1.86 o
  -7   9   6        3.34        5.14      1.93 o
  -6   9   6       30.95       27.50      2.19 o
  -5   9   6       18.26       14.30      2.20 o
  -4   9   6       89.07       84.41      3.93 o
  -3   9   6        0.41        0.82      1.06 o
  -2   9   6        1.50        1.44      1.19 o
  -1   9   6        0.13       -0.35      0.65 o
   0   9   6      340.03      345.76     14.85 o
   1   9   6      149.36      146.20      4.17 o
   2   9   6        9.01        7.59      1.18 o
   3   9   6        0.00        0.17      0.73 o
   4   9   6        5.99        5.57      1.28 o
   5   9   6       11.39        9.05      1.51 o
   6   9   6       45.51       41.67      2.61 o
   7   9   6        0.15        0.58      1.16 o
   8   9   6        1.28        0.04      0.73 o
   9   9   6        0.18        0.53      1.07 o
  -8  10   6      106.48      119.31      4.68 o
  -7  10   6        3.46        4.51      1.50 o
  -6  10   6       27.24       27.62      3.39 o
  -5  10   6       38.34       29.18      2.11 o
  -4  10   6       41.94       33.98      2.88 o
  -3  10   6        9.97        8.96      1.58 o
  -2  10   6       17.79       23.78      1.99 o
  -1  10   6       34.78       32.91      2.08 o
   0  10   6        1.30        0.42      1.00 o
   1  10   6        0.87        1.05      1.15 o
   2  10   6       16.82       13.63      1.61 o
   3  10   6      117.62       93.55      3.44 o
   4  10   6      118.76      106.58      3.24 o
   5  10   6        0.39        0.82      0.94 o
   6  10   6        4.35        3.35      1.21 o
   7  10   6       19.94       18.52      1.79 o
   8  10   6        0.45        0.69      1.04 o
  -7  11   6       15.78       12.21      1.86 o
  -6  11   6        1.75        1.83      1.08 o
  -5  11   6        9.10        5.96      1.19 o
  -4  11   6       10.53       11.45      1.73 o
  -3  11   6       10.42       12.64      1.49 o
  -2  11   6        5.14        3.03      1.07 o
  -1  11   6       11.03       23.17      3.62 o
   0  11   6        4.84        5.63      1.41 o
   1  11   6        5.05        3.71      1.31 o
   2  11   6        2.56        1.03      0.94 o
   3  11   6      124.59      112.45      3.19 o
   4  11   6        0.45       -0.25      0.62 o
   5  11   6       15.57       16.86      1.61 o
   6  11   6        9.30        6.01      1.39 o
   7  11   6        0.82        0.42      1.33 o
  -5  12   6       17.71       16.22      2.01 o
  -4  12   6        0.00       -0.33      1.19 o
  -3  12   6        4.07        3.82      1.50 o
  -2  12   6        5.25        4.67      1.37 o
  -1  12   6       19.39       22.53      2.21 o
   0  12   6        0.00       -0.43      0.94 o
   1  12   6        3.76        4.47      1.59 o
   2  12   6        8.21        8.41      1.32 o
   3  12   6        2.88        2.79      0.96 o
   4  12   6        9.55        7.83      1.40 o
   5  12   6       28.95       35.55      3.64 o
  -3  13   6        0.19        0.75      1.08 o
  -2  13   6        1.37        0.83      1.22 o
  -1  13   6        5.35        4.63      1.65 o
   0  13   6        2.43        3.00      1.31 o
   1  13   6        1.61        1.50      1.06 o
   2  13   6       30.35       25.65      4.27 o
   3  13   6        2.98        0.75      1.31 o
 -11   0   7        0.47        0.93      1.32 o
  -9   0   7       25.79       23.04      2.39 o
  -7   0   7      418.07      430.60      9.50 o
  -5   0   7       39.94       34.76      7.05 o
  -3   0   7      827.08      894.76     13.55 o
  -1   0   7      402.61      433.74      7.21 o
   1   0   7     2017.99     2135.53     31.58 o
   3   0   7        7.49        4.29      1.85 o
   5   0   7        0.00        0.14      0.79 o
   7   0   7      174.69      174.67      6.71 o
   9   0   7       38.48       45.92      4.25 o
  11   0   7        7.22        5.67      2.08 o
 -12   1   7        0.15        0.89      1.45 o
 -11   1   7        3.65        2.80      1.12 o
 -10   1   7       16.39       15.24      1.54 o
  -9   1   7        3.42        3.97      1.24 o
  -8   1   7      164.22      167.80      4.00 o
  -7   1   7      170.67      179.39     10.23 o
  -6   1   7       15.63       18.11      1.55 o
  -5   1   7      173.89      178.36      3.58 o
  -4   1   7        1.45        1.20      0.63 o
  -3   1   7      295.08      308.27      3.77 o
  -2   1   7      944.35      969.75      9.84 o
  -1   1   7      771.19      814.28     10.43 o
   0   1   7       12.37       18.29      1.14 o
   1   1   7       90.70       98.55      1.80 o
   2   1   7      218.07      224.52      3.31 o
   3   1   7      295.14      320.98      5.44 o
   4   1   7        9.22        6.73      1.10 o
   5   1   7       34.57       28.63      1.94 o
   6   1   7       30.39       31.33      2.08 o
   7   1   7        0.13        0.41      1.21 o
   8   1   7      396.59      438.77      7.30 o
   9   1   7      125.35      129.99      5.39 o
  10   1   7        0.04       -0.22      0.93 o
  11   1   7        0.08        0.92      1.19 o
 -12   2   7        2.62        0.58      1.21 o
 -11   2   7       39.33       31.28      2.34 o
 -10   2   7       62.47       58.08      3.20 o
  -9   2   7       84.37       73.23      2.82 o
  -8   2   7      357.68      378.36      7.13 o
  -7   2   7     1195.23     1275.03     20.16 o
  -6   2   7      298.23      297.42      5.78 o
  -5   2   7      183.27      190.22      3.98 o
  -4   2   7       50.28       43.78      1.78 o
  -3   2   7      138.07      146.16      2.45 o
  -2   2   7      200.87      196.38      3.13 o
  -1   2   7      226.46      204.21      3.52 o
   0   2   7      100.31       92.55      2.27 o
   1   2   7      508.21      500.98      5.68 o
   2   2   7        2.23        1.47      0.66 o
   3   2   7       53.96       53.96      1.85 o
   4   2   7      120.38      123.18      2.87 o
   5   2   7        6.36        6.60      1.11 o
   6   2   7       44.55       39.15      2.17 o
   7   2   7       64.89       72.65      6.76 o
   8   2   7       10.03        9.78      2.03 o
   9   2   7       61.98       61.31      3.11 o
  10   2   7       54.40       55.96      3.06 o
  11   2   7        5.73        3.78      1.54 o
 -11   3   7        1.06        0.87      1.31 o
 -10   3   7       57.34       53.00      5.58 o
  -9   3   7      187.74      191.20      7.78 o
  -8   3   7       84.58       80.64      3.00 o
  -7   3   7       59.54       59.29      2.59 o
  -6   3   7      361.46      365.71      8.09 o
  -5   3   7        0.13        0.33      0.65 o
  -4   3   7        7.54        6.52      0.96 o
  -3   3   7      246.07      240.12      3.64 o
  -2   3   7       22.54       17.07      0.98 o
  -1   3   7      332.33      341.54      4.35 o
   0   3   7      403.99      429.49     15.23 o
   1   3   7      198.99      184.87      3.32 o
   2   3   7        1.76        2.44      0.73 o
   3   3   7      111.05      117.00      2.62 o
   4   3   7       84.03       80.24      2.17 o
   5   3   7       10.84       11.90      2.19 o
   6   3   7        0.87        0.53      0.99 o
   7   3   7       41.23       40.28      2.59 o
   8   3   7        0.01        0.47      1.17 o
   9   3   7        0.29        0.00      0.80 o
  10   3   7       73.08       63.68      4.72 o
  11   3   7        0.78        1.26      0.84 o
 -11   4   7       28.06       31.71      2.94 o
 -10   4   7       61.72       61.69      3.57 o
  -9   4   7        6.90        6.51      1.94 o
  -8   4   7       18.12       18.71      1.99 o
  -7   4   7       10.71       15.10      2.22 o
  -6   4   7      197.17      199.14      5.11 o
  -5   4   7       15.71       16.34      1.58 o
  -4   4   7       80.42       82.43      2.73 o
  -3   4   7       59.74       57.90      1.68 o
  -2   4   7        0.60        1.24      0.59 o
  -1   4   7      243.50      247.75      4.99 o
   0   4   7     1045.91     1092.40     21.78 o
   1   4   7       97.91       96.84      2.65 o
   2   4   7      238.62      235.26      4.25 o
   3   4   7       31.59       26.76      1.83 o
   4   4   7        0.47        0.24      0.71 o
   5   4   7      107.63      100.20      2.98 o
   6   4   7        9.59       11.81      1.61 o
   7   4   7       18.99       16.64      1.77 o
   8   4   7        8.95        9.03      1.40 o
   9   4   7       11.22        8.01      1.51 o
  10   4   7       28.79       22.40      2.06 o
  11   4   7       43.66       38.36      4.94 o
 -11   5   7       12.57       12.37      2.39 o
 -10   5   7       48.36       45.48      3.55 o
  -9   5   7        2.40        2.33      2.11 o
  -8   5   7       81.48       83.45      3.21 o
  -7   5   7        0.59        0.27      1.07 o
  -6   5   7        0.93        1.71      1.05 o
  -5   5   7        2.70        5.83      1.60 o
  -4   5   7        5.87        8.36      1.58 o
  -3   5   7       90.94       80.01      2.12 o
  -2   5   7       13.00       15.42      1.26 o
  -1   5   7      123.29      133.10      5.33 o
   0   5   7       56.08       52.67      1.99 o
   1   5   7      336.51      347.86     11.34 o
   2   5   7      299.80      297.28      5.98 o
   3   5   7       20.07       20.89      1.66 o
   4   5   7       16.89       18.50      1.73 o
   5   5   7      209.15      208.49      5.05 o
   6   5   7        0.05       -0.01      0.69 o
   7   5   7        7.62        5.04      1.33 o
   8   5   7        5.42        5.26      1.26 o
   9   5   7        6.38        4.20      1.74 o
  10   5   7        0.40        0.45      0.83 o
 -10   6   7        8.80       10.99      2.11 o
  -9   6   7        0.09        0.44      0.92 o
  -8   6   7       23.31       24.93      2.55 o
  -7   6   7       83.52       87.10      5.70 o
  -6   6   7       74.85       74.89      3.01 o
  -5   6   7        8.84        7.65      1.70 o
  -4   6   7       19.60       24.86      2.77 o
  -3   6   7      278.21      272.63      5.26 o
  -2   6   7      154.90      154.37      3.63 o
  -1   6   7      177.57      167.36      4.57 o
   0   6   7       13.07       16.46      2.62 o
   1   6   7      830.85      896.43     20.87 o
   2   6   7        7.84       11.76      2.85 o
   3   6   7        0.01        1.40      0.88 o
   4   6   7      343.78      342.57      6.23 o
   5   6   7       87.57       86.54      3.28 o
   6   6   7       11.44        7.16      1.33 o
   7   6   7       27.10       28.84      2.14 o
   8   6   7        0.11        0.04      0.70 o
   9   6   7        0.00        0.59      1.20 o
  10   6   7       28.43       28.27      3.90 o
 -10   7   7        5.15        4.13      1.57 o
  -9   7   7        0.09       -0.69      1.24 o
  -8   7   7       14.84       20.65      2.33 o
  -7   7   7       29.09       27.80      2.04 o
  -6   7   7       26.60       29.82      2.19 o
  -5   7   7       96.28      115.43      5.98 o
  -4   7   7      585.45      571.02     11.73 o
  -3   7   7      526.31      518.35      8.70 o
  -2   7   7        0.51        2.76      1.56 o
  -1   7   7      158.15      184.97     10.26 o
   0   7   7      876.15      929.65     20.97 o
   1   7   7        0.73        0.10      1.81 o
   2   7   7      122.61      129.73      4.29 o
   3   7   7       22.19       21.38      1.85 o
   4   7   7      169.03      187.19      5.04 o
   5   7   7       85.26       90.79      3.17 o
   6   7   7      273.63      274.76      6.45 o
   7   7   7       15.29       15.00      1.81 o
   8   7   7        2.23        1.90      1.13 o
   9   7   7        8.10        8.38      1.85 o
  -9   8   7       33.64       37.24      3.08 o
  -8   8   7        8.09        8.15      1.70 o
  -7   8   7       47.23       46.87      2.36 o
  -6   8   7       12.88       13.25      1.69 o
  -5   8   7      222.91      207.07      4.78 o
  -4   8   7        3.87        7.37      1.72 o
  -3   8   7       12.62       12.68      2.14 o
  -2   8   7      256.18      250.84      4.90 o
  -1   8   7      108.44      113.48      4.16 o
   0   8   7       75.72       82.44      6.19 o
   1   8   7      166.58      184.94      5.47 o
   2   8   7        8.18       12.80      2.07 o
   3   8   7        0.00       -0.27      0.77 o
   4   8   7       57.09       60.80      2.66 o
   5   8   7       31.61       32.15      1.77 o
   6   8   7        8.26        6.10      1.62 o
   7   8   7        5.10        4.72      1.22 o
   8   8   7        6.06        4.76      1.43 o
   9   8   7        7.19        8.58      2.85 o
  -8   9   7        2.31        0.24      1.08 o
  -7   9   7        7.45        5.29      1.71 o
  -6   9   7       27.88       24.37      2.23 o
  -5   9   7       16.60       14.95      2.40 o
  -4   9   7        2.00        1.88      1.10 o
  -3   9   7      185.59      176.96      4.52 o
  -2   9   7       36.23       35.74      2.41 o
  -1   9   7        0.31        0.98      1.09 o
   0   9   7        7.13        4.29      2.16 o
   1   9   7       34.99       30.32      3.25 o
   2   9   7       12.18       12.36      2.49 o
   3   9   7      146.92      134.38      4.35 o
   4   9   7       38.16       31.31      2.00 o
   5   9   7       57.35       50.09      3.45 o
   6   9   7       52.81       42.18      3.30 o
   7   9   7        9.75        7.76      1.51 o
   8   9   7        7.37        6.28      1.99 o
  -8  10   7        2.18        1.01      1.98 o
  -7  10   7        1.71        2.59      1.43 o
  -6  10   7        0.41        0.41      0.98 o
  -5  10   7        7.49        7.10      1.36 o
  -4  10   7       34.65       27.81      2.20 o
  -3  10   7        0.06       -0.29      0.94 o
  -2  10   7       30.98       30.08      2.40 o
  -1  10   7        0.36        0.79      1.19 o
   0  10   7       14.49       16.26      2.55 o
   1  10   7       11.32       12.28      2.70 o
   2  10   7        0.04        0.20      1.10 o
   3  10   7       30.70       26.53      2.00 o
   4  10   7        2.80        2.18      1.01 o
   5  10   7       18.36       13.49      1.63 o
   6  10   7       29.13       23.81      2.62 o
   7  10   7       13.86       11.03      2.67 o
  -6  11   7       10.21        7.11      1.60 o
  -5  11   7        0.32       -0.07      0.86 o
  -4  11   7        1.50        1.62      1.23 o
  -3  11   7        0.00       -0.03      0.71 o
  -2  11   7        1.43        1.38      0.94 o
  -1  11   7       13.46       17.31      2.04 o
   0  11   7        0.00       -0.53      0.93 o
   1  11   7        1.38        2.54      1.96 o
   2  11   7        6.39        4.11      2.14 o
   3  11   7        9.97       10.35      2.07 o
   4  11   7        0.04        0.31      1.09 o
   5  11   7        3.97        2.94      1.28 o
   6  11   7        4.88        5.61      2.39 o
  -5  12   7        0.08       -0.39      0.91 o
  -4  12   7        0.05        1.09      1.19 o
  -3  12   7        7.29        7.43      1.35 o
  -2  12   7       58.69       69.29      3.26 o
  -1  12   7        6.63        7.86      1.60 o
   0  12   7        7.34        3.36      2.24 o
   1  12   7        0.00        0.13      1.27 o
   2  12   7       22.91       21.10      2.50 o
   3  12   7        9.75        5.15      1.71 o
   4  12   7        5.45        5.39      1.99 o
  -1  13   7       23.62       23.75      3.73 o
   0  13   7        0.89        1.38      1.35 o
   1  13   7        0.10        0.07      0.76 o
 -10   0   8        1.94        2.49      1.48 o
  -8   0   8      329.21      344.68     10.02 o
  -6   0   8        0.71        1.61      1.22 o
  -4   0   8        1.11        0.79      1.36 o
  -2   0   8      535.56      544.63     11.57 o
   0   0   8      656.73      734.62     13.07 o
   2   0   8       33.28       44.69      3.22 o
   4   0   8      233.82      260.69      8.27 o
   6   0   8        0.29        0.65      1.84 o
   8   0   8       64.20       61.99      3.99 o
  10   0   8        8.42        9.31      2.57 o
 -11   1   8        0.47        0.63      0.69 o
 -10   1   8        6.80        5.48      1.17 o
  -9   1   8       33.38       26.70      1.98 o
  -8   1   8      135.68      152.66      6.64 o
  -7   1   8      230.59      245.93      5.39 o
  -6   1   8       21.53       19.11      1.61 o
  -5   1   8      117.71      104.15      2.87 o
  -4   1   8       20.64       21.10      1.55 o
  -3   1   8       80.52       82.70      2.71 o
  -2   1   8       58.50       67.35      2.34 o
  -1   1   8      110.41      113.49      2.45 o
   0   1   8      195.41      189.27      2.56 o
   1   1   8      595.65      599.76      9.47 o
   2   1   8        0.01       -0.01      0.43 o
   3   1   8      625.41      663.98     10.62 o
   4   1   8       75.66       73.10      3.20 o
   5   1   8       34.20       34.92      2.97 o
   6   1   8        5.10        4.72      1.93 o
   7   1   8       18.33       18.78      2.62 o
   8   1   8      140.63      137.48     10.87 o
   9   1   8      136.42      145.01      6.11 o
  10   1   8       29.23       32.12      2.25 o
  11   1   8        3.43        2.24      1.52 o
 -11   2   8        0.20        0.19      0.97 o
 -10   2   8        0.69        0.42      0.97 o
  -9   2   8        3.96        3.19      1.29 o
  -8   2   8        8.47       10.74      1.54 o
  -7   2   8      436.79      452.65      9.89 o
  -6   2   8       40.62       39.19      2.55 o
  -5   2   8       90.67       85.71      2.90 o
  -4   2   8      560.09      535.11      8.38 o
  -3   2   8       66.89       59.89      2.13 o
  -2   2   8      164.80      183.52      4.24 o
  -1   2   8       31.90       28.66      1.42 o
   0   2   8        3.25        4.66      0.74 o
   1   2   8       25.35       23.43      1.23 o
   2   2   8      307.88      304.08      5.31 o
   3   2   8       18.76       19.08      1.76 o
   4   2   8        2.92        4.13      1.55 o
   5   2   8        0.26       -0.31      0.87 o
   6   2   8        0.02        0.70      1.05 o
   7   2   8       81.73       88.93      3.30 o
   8   2   8        0.00        0.10      0.72 o
   9   2   8       26.70       20.30      2.66 o
  10   2   8        0.08       -0.24      0.73 o
  11   2   8        1.57        0.46      1.38 o
 -11   3   8        0.01       -0.10      1.11 o
 -10   3   8        1.15        1.04      1.13 o
  -9   3   8       52.34       41.82      2.65 o
  -8   3   8        0.14       -0.34      0.81 o
  -7   3   8      385.99      380.27      8.05 o
  -6   3   8      417.81      406.21      9.56 o
  -5   3   8      122.76      118.93      4.47 o
  -4   3   8      147.51      144.11      3.31 o
  -3   3   8      611.72      664.96      9.97 o
  -2   3   8      146.39      154.66      3.75 o
  -1   3   8        6.37        6.17      1.14 o
   0   3   8        1.55        1.77      0.75 o
   1   3   8        5.67        7.64      1.06 o
   2   3   8       14.81       16.76      1.39 o
   3   3   8       66.39       68.00      1.97 o
   4   3   8       42.22       41.02      2.35 o
   5   3   8       17.71       16.31      1.82 o
   6   3   8       15.63       16.60      1.82 o
   7   3   8       33.51       29.29      2.48 o
   8   3   8       95.25       81.14      6.02 o
   9   3   8        1.36        0.69      0.73 o
  10   3   8        9.97        8.99      1.55 o
 -11   4   8        0.01        0.34      1.07 o
 -10   4   8       14.19       14.41      2.56 o
  -9   4   8       28.03       21.45      2.50 o
  -8   4   8       10.89       10.03      1.79 o
  -7   4   8        4.63        6.13      1.49 o
  -6   4   8      220.47      212.98      4.91 o
  -5   4   8      271.95      257.29      9.13 o
  -4   4   8       29.15       26.40      2.00 o
  -3   4   8      189.69      194.58      4.58 o
  -2   4   8       10.55        9.59      1.32 o
  -1   4   8       11.76       11.71      1.46 o
   0   4   8      205.29      194.37      4.78 o
   1   4   8       35.90       47.75      5.76 o
   2   4   8       20.48       19.37      1.59 o
   3   4   8        0.62        0.82      0.88 o
   4   4   8        0.90        2.17      1.37 o
   5   4   8       44.88       45.68      3.52 o
   6   4   8       32.66       33.83      2.66 o
   7   4   8       20.85       20.35      1.87 o
   8   4   8        8.91       10.20      1.69 o
   9   4   8       18.48       25.97      3.93 o
  10   4   8        0.39        0.18      0.95 o
 -10   5   8       27.94       29.71      2.56 o
  -9   5   8       51.26       54.12      3.05 o
  -8   5   8       39.23       40.45      3.19 o
  -7   5   8        0.21        0.57      1.22 o
  -6   5   8       31.18       32.58      2.45 o
  -5   5   8       78.96       87.42      3.27 o
  -4   5   8       61.07       51.77      2.69 o
  -3   5   8      298.87      300.28      6.56 o
  -2   5   8      114.31       89.84      3.00 o
  -1   5   8       23.93       33.37      6.83 o
   0   5   8      744.31      721.66     37.07 o
   1   5   8       91.21       81.86      4.01 o
   2   5   8       34.57       33.10      2.16 o
   3   5   8       50.66       47.58      2.52 o
   4   5   8        0.57        0.33      1.06 o
   5   5   8        0.06       -0.91      1.42 o
   6   5   8      142.09      134.58      5.02 o
   7   5   8        0.16       -0.21      0.85 o
   8   5   8        0.00       -0.11      0.58 o
   9   5   8        0.07        0.79      2.12 o
  10   5   8        0.79        0.87      1.26 o
 -10   6   8       19.93       23.08      2.34 o
  -9   6   8        7.45        7.74      1.66 o
  -8   6   8        0.75        0.67      0.97 o
  -7   6   8        3.70        3.98      1.47 o
  -6   6   8        1.53        1.73      1.15 o
  -5   6   8      133.52      122.93      9.87 o
  -4   6   8      605.05      664.70     11.36 o
  -3   6   8      366.74      380.88      7.06 o
  -2   6   8        6.10        7.37      1.67 o
  -1   6   8       68.64       97.61     19.87 o
   0   6   8     1254.03     1284.59     25.55 o
   1   6   8        0.03       -0.93      1.64 o
   2   6   8        4.26        3.54      1.57 o
   3   6   8       13.50       16.51      2.17 o
   4   6   8       20.18       13.70      3.26 o
   5   6   8       17.97       18.36      3.81 o
   6   6   8       25.23       24.45      3.29 o
   7   6   8       19.24       21.14      2.46 o
   8   6   8        2.23        1.95      1.40 o
   9   6   8        0.45        1.17      1.71 o
  -9   7   8        0.66        1.43      1.14 o
  -8   7   8        4.60        4.08      1.40 o
  -7   7   8       15.64       16.89      1.91 o
  -6   7   8       20.46       21.75      1.84 o
  -5   7   8       21.25       18.55      2.01 o
  -4   7   8      144.45      159.60      5.28 o
  -3   7   8        2.53        1.70      1.06 o
  -2   7   8      145.30      142.19      3.90 o
  -1   7   8       62.13       72.47      8.44 o
   0   7   8      440.89      469.92     27.09 o
   1   7   8      609.79      652.05     19.58 o
   2   7   8        5.14        6.63      1.99 o
   3   7   8        6.44        5.82      1.55 o
   4   7   8       33.42       30.07      3.93 o
   5   7   8       92.69       81.72     15.82 o
   6   7   8       42.18       42.50      3.66 o
   7   7   8       36.55       33.48      2.78 o
   8   7   8       26.60       28.53      3.11 o
   9   7   8        0.21        0.26      1.35 o
  -9   8   8        0.68        0.14      1.22 o
  -8   8   8        4.89        5.50      2.44 o
  -7   8   8       34.98       35.90      2.44 o
  -6   8   8       41.62       42.49      2.56 o
  -5   8   8       13.69       17.81      2.23 o
  -4   8   8       27.99       28.70      2.54 o
  -3   8   8        1.46        1.75      1.09 o
  -2   8   8        6.50        4.38      1.36 o
  -1   8   8        5.50        1.84      1.76 o
   0   8   8        8.03       10.90      2.82 o
   1   8   8        0.52        0.03      1.32 o
   2   8   8        0.12        2.41      1.40 o
   3   8   8       29.27       26.12      2.86 o
   4   8   8        0.40        1.23      1.10 o
   5   8   8       31.06       33.16      2.85 o
   6   8   8        1.24        0.48      0.86 o
   7   8   8      125.11      137.51      9.80 o
   8   8   8        9.25        3.44      2.22 o
  -8   9   8        6.19        3.59      2.17 o
  -7   9   8        5.00        4.57      1.87 o
  -6   9   8        0.45       -0.16      0.71 o
  -5   9   8        4.87        5.05      1.48 o
  -4   9   8       20.00       15.02      1.67 o
  -3   9   8       53.41       44.63      3.60 o
  -2   9   8       34.12       34.85      2.35 o
  -1   9   8        1.40        2.04      2.10 o
   0   9   8      245.09      257.83      9.71 o
   1   9   8      263.32      271.37      7.92 o
   2   9   8       19.88       18.88      2.38 o
   3   9   8        0.60        1.35      1.17 o
   4   9   8        7.51        6.75      1.24 o
   5   9   8        6.18        5.40      1.49 o
   6   9   8       14.95       16.38      2.76 o
   7   9   8       15.82       13.19      2.74 o
  -7  10   8       11.13        8.99      1.81 o
  -6  10   8        7.38        2.57      1.40 o
  -5  10   8        0.26        0.55      1.01 o
  -4  10   8        1.48        1.49      1.20 o
  -3  10   8       15.51       13.37      1.54 o
  -2  10   8       10.26        8.74      1.55 o
  -1  10   8        0.25        1.37      2.00 o
   0  10   8       41.64       38.80      3.63 o
   1  10   8        7.93       10.26      2.72 o
   2  10   8       20.10       18.53      3.24 o
   3  10   8        7.58        5.79      1.73 o
   4  10   8        0.60       -0.50      1.41 o
   5  10   8       18.07       12.01      1.97 o
   6  10   8        6.04        7.82      2.52 o
  -5  11   8        0.15       -0.49      0.89 o
  -4  11   8        0.13        0.29      0.67 o
  -3  11   8        3.15        1.64      1.39 o
  -2  11   8        2.55        4.13      1.41 o
  -1  11   8        1.36        1.55      1.81 o
   0  11   8        1.40        0.32      1.51 o
   1  11   8       41.54       45.71      3.28 o
   2  11   8        3.32        2.88      1.76 o
   3  11   8        1.40        2.00      1.81 o
   4  11   8        2.38        3.62      1.60 o
   5  11   8        2.06        2.73      2.94 o
  -3  12   8       28.39       37.90      3.68 o
  -2  12   8        0.88        1.78      1.67 o
  -1  12   8        3.84        2.88      1.98 o
   0  12   8        1.77        1.75      1.57 o
   1  12   8        2.31        2.10      1.55 o
   2  12   8        1.02       -0.64      1.44 o
   3  12   8        0.01       -0.29      1.24 o
 -11   0   9        7.87        4.10      2.70 o
  -9   0   9        2.45        5.26      2.03 o
  -7   0   9      292.76      307.17     25.86 o
  -5   0   9       20.93       17.89      7.65 o
  -3   0   9       17.74       21.91      3.12 o
  -1   0   9        3.60        3.70      1.35 o
   1   0   9      135.68      146.45      4.06 o
   3   0   9        5.35        6.60      2.19 o
   5   0   9       18.38       17.50      3.21 o
   7   0   9        6.98        5.00      2.50 o
   9   0   9       50.87       60.87      5.04 o
 -11   1   9        0.58        0.37      0.93 o
 -10   1   9        2.51        2.63      1.07 o
  -9   1   9        0.00       -0.05      0.64 o
  -8   1   9      175.44      167.37      7.29 o
  -7   1   9       28.60       23.07      2.57 o
  -6   1   9       57.10       57.86      2.84 o
  -5   1   9       16.02       17.87      1.92 o
  -4   1   9      107.34      108.73      3.65 o
  -3   1   9       94.19       97.08      3.54 o
  -2   1   9      523.62      560.28     10.00 o
  -1   1   9       19.87       17.57      1.27 o
   0   1   9       21.30       21.76      1.60 o
   1   1   9        8.63        9.74      1.07 o
   2   1   9        6.00        4.77      1.37 o
   3   1   9      960.56     1058.21     16.57 o
   4   1   9      279.09      308.50      7.31 o
   5   1   9        4.10        5.63      1.96 o
   6   1   9       22.28       19.65      2.72 o
   7   1   9      122.88      129.23      4.78 o
   8   1   9      120.62      138.64      5.25 o
   9   1   9       61.87       68.06      3.19 o
  10   1   9       32.46       40.13      2.59 o
 -11   2   9        6.96        7.07      2.74 o
 -10   2   9        1.55        0.67      1.02 o
  -9   2   9        0.74        1.36      0.88 o
  -8   2   9       31.58       28.43      1.99 o
  -7   2   9        1.58        2.06      1.01 o
  -6   2   9        4.47        3.17      1.42 o
  -5   2   9       22.57       18.68      2.06 o
  -4   2   9        0.80        1.45      1.09 o
  -3   2   9      208.75      206.74      7.94 o
  -2   2   9        0.01        0.37      0.75 o
  -1   2   9      419.35      452.70      6.39 o
   0   2   9        2.20        2.14      0.65 o
   1   2   9       82.61       88.58      2.47 o
   2   2   9        2.22        2.33      0.77 o
   3   2   9        0.39        0.72      0.83 o
   4   2   9      104.34      109.57      3.81 o
   5   2   9       78.20       76.10      3.48 o
   6   2   9       49.93       52.38      3.12 o
   7   2   9       10.11       11.24      2.05 o
   8   2   9       45.44       45.11      2.97 o
   9   2   9      106.58      117.69      3.89 o
  10   2   9        4.43        5.67      1.55 o
 -10   3   9       24.95       28.77      3.57 o
  -9   3   9       24.33       25.37      2.15 o
  -8   3   9       43.66       33.68      2.72 o
  -7   3   9       37.41       35.57      2.49 o
  -6   3   9        0.24        0.31      0.66 o
  -5   3   9      145.65      148.66      5.83 o
  -4   3   9      337.29      333.85      8.21 o
  -3   3   9       88.79       90.98      3.31 o
  -2   3   9      317.21      338.76      6.95 o
  -1   3   9       32.75       30.31      2.00 o
   0   3   9       56.01       57.02      2.41 o
   1   3   9        2.92        2.37      1.13 o
   2   3   9       14.69       17.48      1.39 o
   3   3   9       17.66       16.76      2.63 o
   4   3   9        0.20        0.49      1.47 o
   5   3   9       18.36       21.30      2.26 o
   6   3   9        4.53        4.81      1.67 o
   7   3   9       42.29       47.66      2.79 o
   8   3   9       43.29       51.70      3.70 o
   9   3   9        6.63        5.78      1.99 o
  10   3   9        2.88        2.40      1.92 o
 -10   4   9        2.05        0.97      1.03 o
  -9   4   9       10.12        7.24      1.54 o
  -8   4   9       20.79       19.56      1.85 o
  -7   4   9       57.37       53.15      3.65 o
  -6   4   9      152.35      154.54      5.71 o
  -5   4   9       28.92       25.32      3.01 o
  -4   4   9      168.93      187.59      5.10 o
  -3   4   9      353.73      364.90      6.97 o
  -2   4   9        1.02        1.27      1.08 o
  -1   4   9       86.38       80.08      3.03 o
   0   4   9       47.59       46.18      2.86 o
   1   4   9      138.67      131.61      4.52 o
   2   4   9       91.46       93.16      3.30 o
   3   4   9       55.78       61.79      3.15 o
   4   4   9       15.14       15.29      2.62 o
   5   4   9        0.02       -0.44      1.16 o
   6   4   9       10.67       11.24      1.98 o
   7   4   9        3.38        3.64      1.47 o
   8   4   9       39.67       43.77      3.28 o
   9   4   9        2.30        1.94      1.30 o
  10   4   9        0.03        0.17      1.13 o
 -10   5   9        3.24        4.71      1.71 o
  -9   5   9        0.30       -0.57      0.92 o
  -8   5   9        1.70        1.55      0.99 o
  -7   5   9       31.91       33.51      3.04 o
  -6   5   9        4.29        4.70      1.54 o
  -5   5   9        1.15        1.80      1.77 o
  -4   5   9       10.65       12.96      2.21 o
  -3   5   9       13.63       16.23      2.19 o
  -2   5   9       57.54       60.97      3.00 o
  -1   5   9       40.90       45.10      4.85 o
   0   5   9      549.99      570.84     16.22 o
   1   5   9      758.38      742.65     24.97 o
   2   5   9      169.51      181.24      4.75 o
   3   5   9        7.09        7.99      1.68 o
   4   5   9        9.43        7.08      2.12 o
   5   5   9        3.64        1.47      1.61 o
   6   5   9       13.37       18.11      2.42 o
   7   5   9        0.45        0.37      1.05 o
   8   5   9        0.11       -0.06      0.81 o
   9   5   9        1.84        2.99      2.44 o
  -9   6   9        3.87        2.90      1.08 o
  -8   6   9        3.33        2.86      1.05 o
  -7   6   9        5.08        5.99      2.02 o
  -6   6   9        7.28        6.55      1.64 o
  -5   6   9       10.13       11.57      2.14 o
  -4   6   9       25.05       21.34      2.51 o
  -3   6   9       53.57       56.34      3.44 o
  -2   6   9      185.54      186.55      4.90 o
  -1   6   9      785.93      923.67     25.01 o
   0   6   9       31.76       79.62     14.65 o
   1   6   9      268.06      276.68      7.52 o
   2   6   9       79.48       83.79      4.19 o
   3   6   9      187.40      202.58      5.85 o
   4   6   9        9.54        9.61      1.93 o
   5   6   9        0.92        0.70      1.35 o
   6   6   9       11.36       12.76      2.46 o
   7   6   9        3.27        1.73      1.85 o
   8   6   9        6.94        4.31      1.90 o
   9   6   9        7.92        8.00      2.37 o
  -9   7   9        5.21        6.76      2.89 o
  -8   7   9        4.28        2.96      1.55 o
  -7   7   9        0.26        1.61      1.58 o
  -6   7   9       23.46       21.71      2.09 o
  -5   7   9        8.42       11.23      2.14 o
  -4   7   9        2.59        3.06      1.60 o
  -3   7   9        0.45        0.33      1.04 o
  -2   7   9        9.66        8.73      1.41 o
  -1   7   9        1.83        2.68      2.25 o
   0   7   9     1168.63     1240.79     26.31 o
   1   7   9        4.97        3.70      1.54 o
   2   7   9      116.03      136.94      4.92 o
   3   7   9        0.89        2.38      1.43 o
   4   7   9        0.42        1.61      1.57 o
   5   7   9        4.74        5.60      1.85 o
   6   7   9       60.23       56.30      3.25 o
   7   7   9       32.84       33.80      2.66 o
   8   7   9        2.32        1.50      1.32 o
  -8   8   9        4.27        4.39      1.56 o
  -7   8   9        3.19        2.53      1.52 o
  -6   8   9        2.17        2.77      1.18 o
  -5   8   9        3.86        2.79      1.13 o
  -4   8   9        9.80        9.74      2.33 o
  -3   8   9        0.14       -0.02      0.88 o
  -2   8   9        6.98        7.56      1.70 o
  -1   8   9        0.09       -0.07      2.08 o
   0   8   9        0.00        0.41      1.70 o
   1   8   9       16.82       20.22      2.46 o
   2   8   9       49.50       48.28      2.78 o
   3   8   9       10.95       12.43      2.40 o
   4   8   9        1.42        2.89      1.66 o
   5   8   9       54.10       51.13      3.98 o
   6   8   9       16.23       14.31      2.18 o
   7   8   9       14.57       11.97      2.33 o
  -7   9   9        3.20        4.99      3.06 o
  -6   9   9        0.14        0.67      0.92 o
  -5   9   9       14.51       10.80      1.77 o
  -4   9   9        6.46        6.50      1.83 o
  -3   9   9        0.09        0.70      1.07 o
  -2   9   9       11.80       11.91      2.33 o
  -1   9   9       12.57       15.47      3.34 o
   0   9   9       38.73       36.79      3.69 o
   1   9   9       10.74       20.03      6.68 o
   2   9   9        2.04        2.08      1.46 o
   3   9   9        0.31        0.25      1.19 o
   4   9   9        2.05        1.14      1.42 o
   5   9   9       19.41       14.18      3.73 o
   6   9   9        4.23        4.16      2.19 o
  -6  10   9        8.28        8.17      2.50 o
  -5  10   9        0.00       -0.26      0.99 o
  -4  10   9        6.28        5.04      1.74 o
  -3  10   9        0.24        0.37      0.96 o
  -2  10   9       17.73       24.27      3.31 o
  -1  10   9       12.23       13.63      4.30 o
   0  10   9       31.38       33.82      3.83 o
   1  10   9       33.15       32.09      3.62 o
   2  10   9        0.13        0.19      1.10 o
   3  10   9       22.58       20.42      3.92 o
   4  10   9        2.93        2.22      1.95 o
   5  10   9        1.62        2.10      1.87 o
  -4  11   9        0.38        0.54      2.16 o
  -3  11   9       11.03        8.50      1.62 o
  -2  11   9       23.89       21.75      2.48 o
  -1  11   9        0.15       -0.04      1.22 o
   0  11   9        9.86        7.50      2.42 o
   1  11   9       16.04        8.89      3.18 o
   2  11   9        5.19        6.88      2.78 o
   3  11   9        5.77        4.27      2.09 o
 -10   0  10        8.28        7.55      4.10 o
  -8   0  10       16.05       14.85      6.42 o
  -6   0  10        0.22        0.10      1.59 o
  -4   0  10       70.24       71.67      5.98 o
  -2   0  10        6.26        5.70      2.41 o
   0   0  10        0.89        0.47      1.15 o
   2   0  10       36.60       36.23      3.03 o
   4   0  10       38.74       36.95      3.50 o
   6   0  10        3.55        3.96      2.29 o
   8   0  10       98.21      134.98     48.83 o
 -10   1  10        0.19        0.08      1.09 o
  -9   1  10        8.82        5.75      1.47 o
  -8   1  10       52.48       50.92      3.83 o
  -7   1  10      307.58      333.43      9.30 o
  -6   1  10        0.02        0.47      1.40 o
  -5   1  10        4.63        4.13      1.82 o
  -4   1  10        0.31       -0.08      1.16 o
  -3   1  10       60.85       60.37      3.37 o
  -2   1  10       15.49       15.23      1.81 o
  -1   1  10       12.24       12.36      1.38 o
   0   1  10        0.03        0.06      0.55 o
   1   1  10        1.47        8.02      3.61 o
   2   1  10       46.61       45.09      2.51 o
   3   1  10       13.57       14.85      2.55 o
   4   1  10       10.99        8.84      2.69 o
   5   1  10       74.97       80.17      3.99 o
   6   1  10       42.44       44.43      3.25 o
   7   1  10        6.74        7.48      1.89 o
   8   1  10       21.77       28.26      2.39 o
   9   1  10        4.27        4.37      1.51 o
 -10   2  10        0.02       -0.69      1.60 o
  -9   2  10       21.17       18.87      2.56 o
  -8   2  10       18.81       15.69      2.09 o
  -7   2  10       33.75       34.75      2.80 o
  -6   2  10       74.29       83.34      3.70 o
  -5   2  10       19.12       16.69      2.20 o
  -4   2  10        5.24       15.81      9.12 o
  -3   2  10        0.36       -0.42      1.15 o
  -2   2  10      187.94      204.76      4.62 o
  -1   2  10       53.44       48.07      3.12 o
   0   2  10      150.06      130.80     12.58 o
   1   2  10       60.12       63.37      5.22 o
   2   2  10       48.28       45.30      2.37 o
   3   2  10        1.20        1.25      1.01 o
   4   2  10       10.24        9.67      1.83 o
   5   2  10        4.59        3.00      1.70 o
   6   2  10       29.47       33.90      2.44 o
   7   2  10       25.85       26.91      2.44 o
   8   2  10       34.57       34.71      4.74 o
   9   2  10        0.79        0.39      0.99 o
 -10   3  10        4.01        4.34      3.39 o
  -9   3  10       10.05        9.95      1.75 o
  -8   3  10        8.17        9.19      1.90 o
  -7   3  10       68.90       79.79      3.82 o
  -6   3  10       38.66       36.39      2.87 o
  -5   3  10       77.70       64.74      3.83 o
  -4   3  10        0.15        0.61      1.34 o
  -3   3  10       46.00       44.93      2.73 o
  -2   3  10      287.43      304.60      5.69 o
  -1   3  10        3.83        1.50      1.14 o
   0   3  10        8.01        6.60      1.94 o
   1   3  10       28.62       26.87      1.76 o
   2   3  10        0.02        0.31      0.85 o
   3   3  10       35.21       34.85      2.55 o
   4   3  10       55.80       52.19      3.26 o
   5   3  10        7.11        7.56      2.01 o
   6   3  10        1.85        2.90      1.72 o
   7   3  10       77.23       84.01      4.08 o
   8   3  10       13.26       12.97      2.76 o
   9   3  10       60.03       72.38      4.21 o
  -9   4  10        0.41        0.42      1.18 o
  -8   4  10        1.32        1.51      1.42 o
  -7   4  10       53.36       56.36      3.81 o
  -6   4  10        0.02        1.00      1.59 o
  -5   4  10       14.30       18.49      2.66 o
  -4   4  10      223.38      235.32      6.67 o
  -3   4  10      273.23      275.43      6.42 o
  -2   4  10       66.87       58.35      2.50 o
  -1   4  10      146.41      157.35      7.28 o
   0   4  10      550.18      578.49     15.83 o
   1   4  10      140.76      140.69      4.40 o
   2   4  10      198.39      211.43      5.28 o
   3   4  10      217.24      214.57      7.13 o
   4   4  10        0.21        0.63      1.02 o
   5   4  10       38.24       36.47      2.51 o
   6   4  10       61.02       74.94      3.24 o
   7   4  10        6.81        5.26      1.86 o
   8   4  10        6.31        4.08      2.00 o
   9   4  10       42.14       44.07      3.74 o
  -9   5  10        5.66        6.57      2.45 o
  -8   5  10        0.00        0.22      0.87 o
  -7   5  10        1.86        0.71      1.62 o
  -6   5  10       17.07       17.42      2.96 o
  -5   5  10        0.00       -1.10      2.01 o
  -4   5  10      219.78      235.78      8.43 o
  -3   5  10      137.75      153.43      4.72 o
  -2   5  10      118.88      125.26      4.40 o
  -1   5  10      194.06      194.90     11.43 o
   0   5  10      576.30      630.22     18.02 o
   1   5  10       66.86       70.17      3.94 o
   2   5  10      283.99      321.89      8.02 o
   3   5  10      361.66      397.42     20.15 o
   4   5  10       13.76       13.52      2.12 o
   5   5  10       87.71       97.66      3.63 o
   6   5  10        1.25        0.52      1.14 o
   7   5  10        9.56        8.03      1.92 o
   8   5  10        0.34        0.55      1.45 o
  -8   6  10       19.77       23.98      3.01 o
  -7   6  10        0.16       -0.05      1.22 o
  -6   6  10        1.05        2.61      2.17 o
  -5   6  10       11.03       15.36      2.94 o
  -4   6  10       59.02       54.79      3.41 o
  -3   6  10        1.92        1.73      1.62 o
  -2   6  10       31.67       30.66      2.97 o
  -1   6  10       38.15       35.14      2.55 o
   0   6  10       14.39       17.52      2.55 o
   1   6  10      237.65      251.61      6.89 o
   2   6  10      326.14      352.23      9.58 o
   3   6  10        1.05        1.06      1.26 o
   4   6  10       40.61       40.80      3.74 o
   5   6  10       15.04       13.24      2.00 o
   6   6  10       96.30      117.62     10.21 o
   7   6  10        3.80        3.70      1.49 o
   8   6  10       17.96       20.91      2.80 o
  -8   7  10        9.23       12.05      2.43 o
  -7   7  10       17.86       24.03      2.70 o
  -6   7  10        0.03       -0.36      1.37 o
  -5   7  10      145.15      148.78      4.80 o
  -4   7  10        0.73        1.03      1.39 o
  -3   7  10       18.66       21.80      3.01 o
  -2   7  10        2.34        3.40      1.61 o
  -1   7  10       48.62       49.20      3.06 o
   0   7  10        0.62        0.16      1.46 o
   1   7  10       78.67       72.45      6.76 o
   2   7  10       13.56       15.28      2.41 o
   3   7  10        4.90        4.48      1.82 o
   4   7  10        3.95        4.30      1.89 o
   5   7  10       90.22       94.32      3.35 o
   6   7  10        0.37        0.93      1.05 o
   7   7  10       10.75       12.48      1.84 o
  -7   8  10        0.03        0.40      1.36 o
  -6   8  10       23.48       28.26      3.13 o
  -5   8  10        2.78        3.84      1.86 o
  -4   8  10       15.96       17.69      2.33 o
  -3   8  10        1.04        1.60      1.40 o
  -2   8  10        1.30        0.61      1.44 o
  -1   8  10        6.24        5.40      2.12 o
   0   8  10      110.94      105.47      4.89 o
   1   8  10       35.88       38.22      2.78 o
   2   8  10        4.30        4.29      2.10 o
   3   8  10       16.60       14.63      3.02 o
   4   8  10        0.00       -1.67      1.80 o
   5   8  10        3.94        5.18      1.99 o
   6   8  10       12.38        9.00      2.62 o
  -6   9  10       11.85       12.85      2.89 o
  -5   9  10       12.26       11.92      1.90 o
  -4   9  10        0.77        2.01      1.64 o
  -3   9  10        0.57        0.84      1.60 o
  -2   9  10        0.16        0.60      1.38 o
  -1   9  10       30.72       34.30      3.86 o
   0   9  10       75.36       64.10      4.28 o
   1   9  10       32.80       35.74      3.92 o
   2   9  10       11.86        6.10      3.17 o
   3   9  10        0.06        0.43      1.01 o
   4   9  10        0.82        0.14      0.88 o
   5   9  10        1.18        0.38      1.43 o
  -4  10  10        3.97        4.32      2.61 o
  -3  10  10        0.47       -0.46      1.76 o
  -2  10  10        0.14        0.43      0.77 o
  -1  10  10        0.34        1.07      1.32 o
   0  10  10       41.68       39.12      5.66 o
   1  10  10        5.95        2.70      1.81 o
   2  10  10       17.02       15.73      2.75 o
   3  10  10        1.79        0.64      1.20 o
   4  10  10        1.27        1.63      1.69 o
  -2  11  10       27.81       41.93      3.51 o
  -1  11  10        0.98        2.41      3.36 o
   0  11  10        0.38        0.29      1.20 o
   1  11  10       26.72       26.33      3.05 o
  -9   0  11        8.01        4.42      3.13 o
  -7   0  11       79.71       85.78      6.59 o
  -5   0  11       11.34       16.26      4.88 o
  -3   0  11       42.14       45.37      4.46 o
  -1   0  11       20.97       19.11      4.04 o
   1   0  11        5.73        5.57      2.22 o
   3   0  11       89.43       95.75      8.44 o
   5   0  11       26.12       19.01     12.39 o
   7   0  11        4.46        4.82      3.00 o
   9   0  11        0.00        0.51      1.24 o
  -9   1  11       23.24       25.62      2.92 o
  -8   1  11       74.40       80.38      5.72 o
  -7   1  11       27.42       29.71      4.04 o
  -6   1  11       31.99       34.63      2.98 o
  -5   1  11       25.08       24.70      2.47 o
  -4   1  11       18.47       12.13      2.28 o
  -3   1  11        0.01        0.09      0.80 o
  -2   1  11        0.29        0.59      0.95 o
  -1   1  11        2.64        3.69      1.73 o
   0   1  11        5.56        4.41      1.63 o
   1   1  11       15.23       18.08      2.00 o
   2   1  11        0.78        0.98      1.03 o
   3   1  11       20.44       19.70      1.77 o
   4   1  11        0.71        1.07      1.10 o
   5   1  11        2.14        1.97      1.39 o
   6   1  11        2.85        2.40      1.54 o
   7   1  11       34.68       48.28      9.64 o
   8   1  11        6.03        6.70      1.71 o
   9   1  11        0.05        0.32      1.08 o
  -9   2  11        1.94        0.68      1.51 o
  -8   2  11       15.31       17.62      3.96 o
  -7   2  11       92.42      109.75      5.40 o
  -6   2  11       48.77       49.57      4.05 o
  -5   2  11      128.20      123.77     10.96 o
  -4   2  11       35.00       42.95     10.18 o
  -3   2  11       25.51       26.94      5.02 o
  -2   2  11       63.62       53.09      3.06 o
  -1   2  11        4.91        5.39      1.82 o
   0   2  11        4.56        3.62      2.07 o
   1   2  11        8.28        8.08      1.88 o
   2   2  11        4.43        4.21      1.62 o
   3   2  11        0.03        0.14      1.02 o
   4   2  11        1.31        2.12      1.33 o
   5   2  11       11.01       11.23      2.15 o
   6   2  11       12.09       11.65      2.65 o
   7   2  11       21.17       22.78      4.12 o
   8   2  11       89.95       94.31      4.66 o
  -9   3  11        0.66        0.17      2.56 o
  -8   3  11       11.66       11.95      2.48 o
  -7   3  11       81.27       85.49      4.26 o
  -6   3  11       34.93       35.03      3.11 o
  -5   3  11       13.03        9.71      2.54 o
  -4   3  11        0.03        1.27      1.68 o
  -3   3  11       78.40       71.68      3.90 o
  -2   3  11      157.20      148.77      6.04 o
  -1   3  11        0.83        0.39      1.10 o
   0   3  11      135.97      150.20      7.53 o
   1   3  11       46.19       55.98     11.29 o
   2   3  11       73.33       71.02      3.63 o
   3   3  11       29.35       31.37      2.77 o
   4   3  11       58.30       52.92      2.93 o
   5   3  11        0.10        0.18      1.05 o
   6   3  11        7.25        6.84      2.04 o
   7   3  11        5.22        4.45      2.45 o
   8   3  11       25.49       26.47      2.54 o
  -9   4  11       13.95       13.97      3.83 o
  -8   4  11       20.91       22.66      2.50 o
  -7   4  11        6.00        6.45      2.30 o
  -6   4  11        9.52       19.82      5.56 o
  -5   4  11        2.90        3.53      1.55 o
  -4   4  11        9.38       12.88      2.05 o
  -3   4  11        8.03        8.49      1.70 o
  -2   4  11       16.22       14.46      1.92 o
  -1   4  11      137.32      158.79      7.97 o
   0   4  11       57.40       61.84      3.52 o
   1   4  11      144.84      142.81     11.81 o
   2   4  11       41.30       40.64      5.53 o
   3   4  11       87.24       84.35      3.99 o
   4   4  11        0.90        1.62      1.60 o
   5   4  11       43.75       44.83      3.31 o
   6   4  11      177.78      194.44      6.11 o
   7   4  11        0.34        0.17      1.11 o
   8   4  11        0.05       -1.37      1.52 o
  -8   5  11        0.07       -0.66      1.16 o
  -7   5  11        0.18        0.60      1.48 o
  -6   5  11       39.30       48.27      3.79 o
  -5   5  11       60.30       61.15      4.54 o
  -4   5  11       72.76       76.63      4.96 o
  -3   5  11        3.61        3.87      1.33 o
  -2   5  11      135.45      140.43      4.90 o
  -1   5  11      143.61      165.03      6.57 o
   0   5  11       40.98       44.69      3.44 o
   1   5  11      129.78      142.76      4.85 o
   2   5  11      143.69      169.25      7.30 o
   3   5  11       98.57       97.32      5.64 o
   4   5  11       60.10       58.60      3.47 o
   5   5  11      136.46      145.73      5.16 o
   6   5  11        0.30        0.59      1.21 o
   7   5  11        0.40        0.32      1.28 o
  -7   6  11       15.56       20.44      2.41 o
  -6   6  11       26.18       31.56      2.85 o
  -5   6  11        0.39        1.28      1.56 o
  -4   6  11        1.49        1.53      1.12 o
  -3   6  11       30.36       32.92      3.63 o
  -2   6  11       15.30       18.50      2.13 o
  -1   6  11       82.63       84.87      5.39 o
   0   6  11        7.60        5.53      1.60 o
   1   6  11      192.24      197.39     13.52 o
   2   6  11       41.05       36.21      3.83 o
   3   6  11        5.81        4.19      2.95 o
   4   6  11       19.61       19.09      2.04 o
   5   6  11        0.20        0.28      0.98 o
   6   6  11        0.18        0.61      1.46 o
   7   6  11        9.01        7.07      2.06 o
  -7   7  11        1.30        3.12      1.50 o
  -6   7  11        5.15        3.20      1.63 o
  -5   7  11        7.04       13.61      2.34 o
  -4   7  11       19.08       25.09      2.13 o
  -3   7  11       19.17       23.93      2.45 o
  -2   7  11        1.63        2.36      1.74 o
  -1   7  11        0.35       -0.09      2.01 o
   0   7  11      163.19      166.26     12.10 o
   1   7  11        1.43        1.05      1.44 o
   2   7  11       15.46       12.55      2.46 o
   3   7  11        0.53       -0.79      1.89 o
   4   7  11        1.91        1.82      1.63 o
   5   7  11       14.53       14.53      1.86 o
   6   7  11        0.77       -0.18      1.04 o
  -6   8  11        3.80        4.28      1.59 o
  -5   8  11        9.77        9.43      2.29 o
  -4   8  11        0.04        0.13      0.79 o
  -3   8  11        4.65        7.94      2.55 o
  -2   8  11       13.90       21.64      3.80 o
  -1   8  11        3.06        2.33      2.26 o
   0   8  11        0.01       -1.81      1.81 o
   1   8  11       62.69       57.87      3.14 o
   2   8  11        0.00       -0.32      0.94 o
   3   8  11        5.21        4.81      1.65 o
   4   8  11        2.37        0.79      1.54 o
   5   8  11        3.97        1.26      1.55 o
  -4   9  11        0.02        0.35      1.84 o
  -3   9  11        0.60       -0.13      1.28 o
  -2   9  11        9.07       12.76      2.79 o
  -1   9  11       63.17       61.01     13.08 o
   0   9  11        2.82        4.10      1.82 o
   1   9  11       43.70       28.11      9.81 o
   2   9  11       32.86       33.30      4.12 o
   3   9  11        0.07       -0.13      1.32 o
   4   9  11        2.49        0.82      1.56 o
  -2  10  11       15.51       26.37      2.91 o
  -1  10  11       10.22       14.15      3.76 o
   0  10  11       19.55       17.72      3.95 o
   1  10  11       22.98       18.98      3.20 o
  -8   0  12       12.97       11.69      4.22 o
  -6   0  12       17.74       14.72      3.41 o
  -4   0  12        0.12       -0.75      1.50 o
  -2   0  12       82.34       66.83     11.14 o
   2   0  12       15.38       18.61      2.89 o
   4   0  12        0.42        0.36      1.18 o
   6   0  12       13.09       15.74      2.59 o
   8   0  12       24.30       24.74      3.72 o
  -8   1  12       66.90       82.62      4.58 o
  -7   1  12       12.47       10.19      2.75 o
  -6   1  12        7.28        7.01      1.73 o
  -5   1  12       18.04       15.82      2.30 o
  -4   1  12        2.58        1.47      1.47 o
  -3   1  12       61.92       55.71      4.55 o
  -2   1  12      121.48      102.35      5.17 o
  -1   1  12       34.83       27.47      2.91 o
   0   1  12        0.39       -0.78      1.60 o
   1   1  12        6.40        6.33      1.66 o
   2   1  12       24.89       21.75      2.05 o
   3   1  12        0.31        0.70      1.11 o
   4   1  12        0.04       -0.16      0.69 o
   5   1  12        3.45        2.94      1.17 o
   6   1  12       18.54       20.61      2.00 o
   7   1  12        9.27        8.64      1.43 o
   8   1  12        2.60        1.75      1.31 o
  -8   2  12       28.73       27.86      3.48 o
  -7   2  12        6.99        8.04      3.34 o
  -6   2  12        1.19       -0.68      1.76 o
  -5   2  12        3.70        4.91      2.49 o
  -4   2  12        6.88        5.76      2.59 o
  -3   2  12       21.11       16.51      2.79 o
  -2   2  12      181.41      171.55      9.84 o
  -1   2  12       20.84       11.65      6.11 o
   0   2  12        7.31        8.36      2.81 o
   1   2  12        0.48        1.16      1.92 o
   2   2  12       43.71       46.59      3.72 o
   3   2  12       18.99       18.45      3.11 o
   4   2  12       12.01       12.89      3.22 o
   5   2  12        0.19        0.41      1.28 o
   6   2  12       25.47       25.01      4.55 o
   7   2  12        0.15       -0.69      1.29 o
  -8   3  12       47.51       56.05      5.32 o
  -7   3  12       49.43       62.17      5.26 o
  -6   3  12       19.79       21.66      2.94 o
  -5   3  12        5.75        5.26      2.02 o
  -4   3  12       22.70       17.06      2.58 o
  -3   3  12        1.52        1.69      1.83 o
  -2   3  12        9.58        6.69      2.69 o
  -1   3  12        4.09        5.76      2.53 o
   0   3  12      101.06      106.93      8.88 o
   1   3  12      134.44      154.84     11.93 o
   2   3  12       38.58       44.95      7.67 o
   3   3  12        6.83        4.21      1.76 o
   4   3  12        5.86        5.07      2.01 o
   5   3  12       80.28       85.32      8.28 o
   6   3  12        1.87        3.23      2.16 o
   7   3  12        0.01       -0.34      1.32 o
  -7   4  12       29.71       38.25      6.11 o
  -6   4  12        0.00       -0.67      1.56 o
  -5   4  12       13.14        9.78      2.50 o
  -4   4  12        1.61        0.70      1.42 o
  -3   4  12        0.12        0.45      1.61 o
  -2   4  12        1.52        0.93      1.22 o
  -1   4  12        5.62        5.12      2.37 o
   0   4  12        2.00        1.78      1.96 o
   1   4  12      159.90      167.20      7.98 o
   2   4  12      109.06      114.85     18.88 o
   3   4  12       19.06       15.73      3.06 o
   4   4  12      191.85      203.83     14.79 o
   5   4  12       45.05       51.27      4.53 o
   6   4  12       50.01       59.88      6.57 o
   7   4  12       32.46       32.62      7.55 o
  -7   5  12       24.05       30.41      4.02 o
  -6   5  12        3.92        3.35      1.43 o
  -5   5  12        0.36        0.23      1.04 o
  -4   5  12        4.98        6.74      1.67 o
  -3   5  12        5.18        6.20      1.52 o
  -2   5  12        6.76        7.76      1.98 o
  -1   5  12      286.44      339.84     16.25 o
   0   5  12       60.52       56.08     12.35 o
   1   5  12      307.40      340.58     14.72 o
   2   5  12      139.31      152.86     11.57 o
   3   5  12       15.15       18.44      2.98 o
   4   5  12        8.43        5.60      2.21 o
   5   5  12       37.27       40.90      8.38 o
   6   5  12       29.95       33.11      4.44 o
  -6   6  12        1.81        1.79      1.29 o
  -5   6  12        9.91        9.65      1.69 o
  -4   6  12       17.83       17.94      1.96 o
  -3   6  12        1.74        2.35      1.49 o
  -2   6  12        0.92        1.64      1.73 o
  -1   6  12       22.82       23.93      2.68 o
   0   6  12        8.65        9.28      3.34 o
   1   6  12       21.21       16.89      4.74 o
   2   6  12      276.76      294.59     46.54 o
   3   6  12       17.13       19.33      3.12 o
   4   6  12        5.17        6.19      2.40 o
   5   6  12       65.22       65.09      4.94 o
   6   6  12        0.85        3.39      2.88 o
  -5   7  12        3.78        3.26      2.34 o
  -4   7  12        1.49        1.13      2.32 o
  -3   7  12        3.60        3.99      2.10 o
  -2   7  12        1.16        2.54      1.65 o
  -1   7  12        0.46        0.86      1.70 o
   0   7  12        4.52        1.90      1.63 o
   1   7  12        0.24        0.22      0.85 o
   2   7  12        7.10        7.61      1.58 o
   3   7  12       30.93       30.68      7.67 o
   4   7  12        6.70        3.49      2.30 o
   5   7  12        5.67        3.36      2.39 o
  -4   8  12        1.73        1.87      1.68 o
  -3   8  12        1.77        2.13      1.91 o
  -2   8  12        3.25        3.53      1.60 o
  -1   8  12        7.09        5.41      2.71 o
   0   8  12       55.30       40.90     12.03 o
   1   8  12        5.74        3.75      1.68 o
   2   8  12        0.37        0.33      0.99 o
   3   8  12        9.25        5.60      2.05 o
  -2   9  12        2.21        2.06      1.64 o
  -1   9  12       10.68        5.35      4.04 o
   0   9  12       39.48       29.20      9.92 o
   1   9  12       33.73       42.17      7.85 o
  -7   0  13       24.39       24.55      4.74 o
  -5   0  13        0.92        1.44      1.88 o
  -3   0  13       16.67        9.67      4.26 o
  -1   0  13        4.19        1.00      3.82 o
   1   0  13       18.33       16.95      4.25 o
   3   0  13        6.07        5.36      2.75 o
   5   0  13       16.43       17.01      2.82 o
  -7   1  13        4.54        2.15      1.98 o
  -6   1  13        7.65        9.50      2.34 o
  -5   1  13       12.83       16.82      2.56 o
  -4   1  13       10.11        7.33      1.63 o
  -3   1  13        2.25        0.98      1.23 o
  -2   1  13        5.20        1.74      1.85 o
  -1   1  13        0.02       -0.10      1.40 o
   1   1  13      151.08      129.32     70.75 o
   2   1  13        8.17        2.93      1.55 o
   3   1  13        0.48        0.89      1.21 o
   4   1  13       16.25       11.54      3.06 o
   5   1  13        0.00        1.13      1.32 o
   6   1  13        5.41        5.12      2.00 o
  -7   2  13       33.10       36.30      4.02 o
  -6   2  13        3.09        3.75      2.22 o
  -5   2  13        7.63       10.01      2.05 o
  -4   2  13        0.00        0.26      1.22 o
  -3   2  13        1.28        1.80      2.05 o
  -2   2  13        4.10        0.00      2.13 o
  -1   2  13       85.05       82.55      6.28 o
   0   2  13        8.05        5.94      2.64 o
   1   2  13       36.17       44.49     33.55 o
   2   2  13       24.38       16.93     10.05 o
   3   2  13       24.06       27.72      2.80 o
   4   2  13        1.35        0.33      1.39 o
   5   2  13       18.04       18.11      3.49 o
   6   2  13       18.79       17.96      4.66 o
  -7   3  13       12.19       13.61      2.82 o
  -6   3  13       29.24       31.87      3.32 o
  -5   3  13       18.21       17.51      3.17 o
  -4   3  13       10.60       12.04      2.03 o
  -3   3  13       11.74       10.27      2.50 o
  -2   3  13       42.11       36.02     18.54 o
  -1   3  13        0.46        0.11      1.03 o
   0   3  13        1.80        1.49      1.48 o
   1   3  13       53.71       51.35      6.33 o
   2   3  13        0.47        0.84      2.49 o
   3   3  13        0.93        0.41      1.28 o
   4   3  13       47.90       52.72      4.50 o
   5   3  13       72.68       85.30      5.31 o
   6   3  13        4.27        4.82      2.32 o
  -6   4  13        0.06        0.99      1.53 o
  -5   4  13       11.45       11.99      2.27 o
  -4   4  13       19.80       24.59      3.94 o
  -3   4  13        0.11       -1.03      1.87 o
  -2   4  13       12.92       13.00      2.68 o
  -1   4  13        6.30        7.17      2.21 o
   0   4  13       58.40       62.20      5.27 o
   1   4  13       16.10       17.25      5.19 o
   2   4  13       38.21       37.81      6.29 o
   3   4  13        1.07        0.15      2.68 o
   4   4  13        3.11        2.17      1.53 o
   5   4  13        0.00       -0.39      1.27 o
  -5   5  13        1.05        1.62      2.02 o
  -4   5  13       15.43       15.79      3.56 o
  -3   5  13        9.84       10.78      3.02 o
  -2   5  13       14.11       12.00      2.76 o
  -1   5  13       41.66       50.72      4.09 o
   0   5  13        3.36        4.80      2.06 o
   2   5  13       18.54       21.36      4.83 o
   3   5  13      110.99      127.25     10.76 o
   4   5  13       29.89       34.94      7.32 o
   5   5  13       16.54       16.49      6.24 o
  -5   6  13        0.01        0.32      1.79 o
  -4   6  13        0.08        1.12      2.02 o
  -3   6  13        4.99        0.99      3.08 o
  -2   6  13        4.62        0.07      2.56 o
  -1   6  13        0.04        0.06      1.01 o
   0   6  13        1.59        0.77      2.37 o
   1   6  13       28.02       23.09      6.58 o
   2   6  13       31.27       38.58      5.52 o
   3   6  13       27.13       17.43      7.90 o
   4   6  13       34.14       39.40      5.77 o
  -3   7  13       19.47       31.52      5.58 o
  -2   7  13        0.30       -1.11      2.61 o
  -1   7  13        0.19        0.58      2.29 o
   0   7  13        0.27        0.69      3.11 o
   1   7  13        0.27        0.89      2.34 o
   2   7  13       14.18        6.72      5.71 o
  -4   0  14        0.00       -0.35      1.93 o
  -2   0  14       31.14        1.25      3.33 o
   4   0  14       14.93       -1.96      1.96 o
  -5   1  14       31.40       24.38      7.54 o
  -4   1  14        9.57        5.03      1.79 o
  -3   1  14       10.30        5.68      3.84 o
  -2   1  14        0.05       -0.12      1.67 o
   1   1  14      204.40      112.89      9.18 o
   2   1  14        0.68       -1.15      1.59 o
   3   1  14        6.67        3.45      3.20 o
   4   1  14        0.86        0.56      1.54 o
   5   1  14        3.53       -0.41      1.67 o
  -5   2  14       13.73       12.84      4.16 o
  -4   2  14        0.01       -0.57      1.47 o
  -3   2  14        2.57        2.03      2.72 o
  -2   2  14        4.24        1.74      2.27 o
  -1   2  14        0.99       -0.34      1.47 o
   1   2  14       21.95       -4.35      4.35 o
   2   2  14       15.92        8.02      6.89 o
   3   2  14        0.09       -0.35      1.65 o
   4   2  14        0.25       -0.56      1.10 o
  -5   3  14        0.12        0.73      4.20 o
  -4   3  14       13.25       11.73      2.55 o
  -3   3  14        1.02        0.70      1.08 o
  -2   3  14        2.24        2.16      2.47 o
  -1   3  14        1.35        1.01      1.90 o
   1   3  14        0.13        1.35      1.80 o
   2   3  14        1.57        0.64      1.90 o
   3   3  14        0.05        0.24      1.81 o
   4   3  14        0.16       -0.20      1.70 o
  -4   4  14        1.31        2.04      2.70 o
  -3   4  14        0.73        0.26      2.30 o
  -2   4  14        5.65        2.68      3.03 o
  -1   4  14        6.99        4.93      2.61 o
   0   4  14        5.16        0.89      1.09 o
   1   4  14        6.05        7.56      3.39 o
   2   4  14        1.80        1.00      2.16 o
   3   4  14        0.01       -0.45      2.10 o
  -3   5  14        0.76        0.21      2.25 o
  -2   5  14       11.93        6.04      3.13 o
  -1   5  14       11.47        5.72      2.79 o
   1   5  14        2.43       -0.09      1.55 o
   2   5  14        1.34       -0.25      1.86 o
   0   6  14       18.24       -4.88      4.88 o
   1   2  15        1.30       -0.11      2.01 o
 
